# Supplementary material for: Tri-μ-chlorido-bis­[(η6-hexa­methyl­benzene)­ruthenium(II)] tetra­chlorido­ferrate(III)
Source: Acta Crystallogr Sect E Struct Rep Online. 2011 Sep 14;67(Pt 10):m1363–4. doi: 10.1107/S160053681103621X (PMC3201229; doi:10.1107/S160053681103621X)
Supplement: Supplementary file 1 [file e-67-m1363-sup1.cif]

##############################################################################
#                                                                            #
# This CIF contains the data in a paper accepted for publication in          #
# Acta Crystallographica Section E. It conforms to the requirements of       #
# Notes for Authors for Acta Crystallographica Section E, and has been       #
# peer reviewed under the auspices of the IUCr Commission on Journals.       #
#                                                                            #
# Full details of the Crystallographic Information File format               #
# are given in the paper "The Crystallographic Information File (CIF):       #
# a New Standard Archive File for Crystallography" by S. R. Hall, F. H.      #
# Allen and I. D. Brown [Acta Cryst. (1991), A47, 655-685].                  #
#                                                                            #
# The current version of the core CIF dictionary is obtainable from          #
# ftp://ftp.iucr.org/pub/cif_core.dic.                                       #
#                                                                            #
# Software is freely available for graphical display of the structure(s)     #
# in this CIF. For information consult the CIF software page                 #
# http://www.iucr.org/resources/cif/software.                                #
#                                                                            #
# This file may be used for bona fide research purposes within the           #
# scientific community so long as proper attribution is given to the journal # 
# article from which it was obtained.                                        #
#                                                                            #
##############################################################################
data_I
_audit_creation_method     SHELXL-97
_chemical_name_systematic
;
Tri-\m-chloridobis[(\h^6^-hexamethylbenzene)ruthenium(II)]
tetrachloridoferrate(III)
;
_chemical_name_common     ?
_chemical_formula_moiety     'C24 H36 Cl3 Ru2 +, Cl4 Fe -'
_chemical_formula_sum     'C24 H36 Cl7 Fe Ru2'
_chemical_formula_iupac     '[Ru2 Cl3 (C12 H18)2] [Cl4 Fe]'
_chemical_formula_weight     830.67
_chemical_melting_point     ?
_symmetry_cell_setting     triclinic
_symmetry_space_group_name_H-M     'P -1'
_space_group_name_Hall     '-P 1'
loop_
    _symmetry_equiv_pos_as_xyz
    'x, y, z'
    '-x, -y, -z'
_cell_length_a     8.4490(2)
_cell_length_b     12.8352(2)
_cell_length_c     14.6752(4)
_cell_angle_alpha     106.5767(12)
_cell_angle_beta     90.4341(9)
_cell_angle_gamma     99.7915(12)
_cell_volume     1500.43(6)
_cell_formula_units_Z     2
_cell_measurement_reflns_used     15369
_cell_measurement_theta_min     1.00
_cell_measurement_theta_max     27.48
_cell_measurement_temperature     150(2)
_exptl_crystal_description     plate
_exptl_crystal_colour     red
_exptl_crystal_size_max     0.30
_exptl_crystal_size_mid     0.20
_exptl_crystal_size_min     0.08
_exptl_crystal_density_diffrn     1.839
_exptl_crystal_density_meas     ?
_exptl_crystal_density_method     'not measured'
_exptl_crystal_F_000     826
_exptl_absorpt_coefficient_mu     2.108
_exptl_absorpt_correction_type     gaussian
_exptl_absorpt_process_details
;
(Reference? year?)
;
_exptl_absorpt_correction_T_min     0.529
_exptl_absorpt_correction_T_max     0.855
_exptl_special_details     ?
_diffrn_ambient_temperature     150(2)
_diffrn_radiation_type     MoK\a
_diffrn_radiation_wavelength     0.71073
_diffrn_radiation_source     'fine-focus sealed tube'
_diffrn_radiation_monochromator     'horizontally mounted graphite crystal'
_diffrn_measurement_device_type     'Nonius KappaCCD'
_diffrn_measurement_method     '\w and \p scans to fill the Ewald sphere'
_diffrn_detector_area_resol_mean     9.091
_diffrn_reflns_number     27082
_diffrn_reflns_av_R_equivalents     0.0357
_diffrn_reflns_av_sigmaI/netI     0.0288
_diffrn_reflns_theta_min     1.45
_diffrn_reflns_theta_max     27.54
_diffrn_reflns_theta_full     27.54
_diffrn_measured_fraction_theta_max     0.998
_diffrn_measured_fraction_theta_full     0.998
_diffrn_reflns_limit_h_min     -10
_diffrn_reflns_limit_h_max     10
_diffrn_reflns_limit_k_min     -16
_diffrn_reflns_limit_k_max     16
_diffrn_reflns_limit_l_min     -19
_diffrn_reflns_limit_l_max     19
_diffrn_standards_number     0
_refine_special_details
;
 Refinement on <i>F</i>^2^ against all reflections. The weighted
 <i>R</i>-factor <i>wR<i> and
 goodness of fit <i>S</i> are based on <i>F</i>^2^, conventional
 <i>R-factors <i>R</i> are based on <i>F</i>, with <i>F</i> set to
 zero for negative <i>F</i>^2^. The threshold expression of
 <i>F</i>^2^ > 2 \s(<i>F</i>^2^) is used only for calculating
 <i>R</i>-factors(gt) etc. and is
 not relevant to the choice of reflections for refinement.
 <i>R</i>-factors based on <i>F</i>^2^ are statistically about twice
 as large as those based on <i>F</i>, and <i>R</i>-
 factors based on all data will be even larger.
;
_reflns_number_total     6900
_reflns_number_gt     6172
_reflns_threshold_expression     I>2sigma(I)
_refine_ls_structure_factor_coef     Fsqd
_refine_ls_matrix_type     full
_refine_ls_R_factor_all     0.0306
_refine_ls_R_factor_gt     0.0255
_refine_ls_wR_factor_gt     0.0579
_refine_ls_wR_factor_ref     0.0607
_refine_ls_goodness_of_fit_ref     1.080
_refine_ls_restrained_S_all     1.080
_refine_ls_number_reflns     6900
_refine_ls_number_parameters     319
_refine_ls_number_restraints     0
_refine_ls_hydrogen_treatment     constr
_refine_ls_weighting_scheme     calc
_refine_ls_weighting_details
         'calc w=1/[\s^2^(Fo^2^)+(0.0211P)^2^+1.9353P] where P=(Fo^2^+2Fc^2^)/3'
_atom_sites_solution_hydrogens     geom
_atom_sites_solution_primary     direct
_atom_sites_solution_secondary     difmap
_refine_ls_shift/su_max     0.001
_refine_ls_shift/su_mean     0.000
_refine_diff_density_max     0.468
_refine_diff_density_min     -0.683
_refine_ls_extinction_method     none
_refine_ls_extinction_coef     ?
loop_
    _atom_type_symbol
    _atom_type_description
    _atom_type_scat_dispersion_real
    _atom_type_scat_dispersion_imag
    _atom_type_scat_source
    'C' 'C' 0.0033 0.0016
                         'International Tables Vol C Tables 4.2.6.8 and 6.1.1.4'
    'H' 'H' 0.0000 0.0000
                         'International Tables Vol C Tables 4.2.6.8 and 6.1.1.4'
    'Cl' 'Cl' 0.1484 0.1585
                         'International Tables Vol C Tables 4.2.6.8 and 6.1.1.4'
    'Fe' 'Fe' 0.3463 0.8444
                         'International Tables Vol C Tables 4.2.6.8 and 6.1.1.4'
    'Ru' 'Ru' -1.2594 0.8363
                         'International Tables Vol C Tables 4.2.6.8 and 6.1.1.4'
_computing_data_collection     'COLLECT (Nonius, 2000)'
_computing_cell_refinement     'HKL SCALEPACK (Otwinowski & Minor, 1997)'
_computing_data_reduction
                            'HKL DENZO and SCALEPACK (Otwinowski & Minor, 1997)'
_computing_structure_solution     'SIR97 (Altomare <i>et al.</i>, 1999)'
_computing_structure_refinement     'SHELXL97 (Sheldrick, 2008)'
_computing_molecular_graphics     'PLATON (Spek, 2009)'
_computing_publication_material
                            'SHELXL97 (Sheldrick, 2008) and PLATON (Spek, 2009)'
loop_
    _atom_site_type_symbol
    _atom_site_label
    _atom_site_fract_x
    _atom_site_fract_y
    _atom_site_fract_z
    _atom_site_U_iso_or_equiv
    _atom_site_adp_type
    _atom_site_calc_flag
    _atom_site_refinement_flags
    _atom_site_occupancy
    _atom_site_symmetry_multiplicity
    _atom_site_disorder_assembly
    _atom_site_disorder_group
    Ru Ru1 0.02214(2) 0.229351(15) 0.359389(13) 0.01330(5) Uani d . 1 1 . .
    Ru Ru2 -0.10556(2) 0.289505(14) 0.172745(13) 0.01278(5) Uani d . 1 1 . .
    Cl Cl1 0.01161(7) 0.13405(5) 0.18933(4) 0.02091(12) Uani d . 1 1 . .
    Cl Cl3 -0.23873(7) 0.26089(5) 0.31265(4) 0.02071(12) Uani d . 1 1 . .
    Cl Cl2 0.11067(7) 0.38573(5) 0.29639(4) 0.01942(12) Uani d . 1 1 . .
    C C1 -0.0309(3) 0.2545(2) 0.50855(17) 0.0179(5) Uani d . 1 1 . .
    C C2 0.1257(3) 0.3123(2) 0.50368(17) 0.0179(5) Uani d . 1 1 . .
    C C3 0.2415(3) 0.2553(2) 0.44795(17) 0.0175(5) Uani d . 1 1 . .
    C C4 0.1993(3) 0.1418(2) 0.39726(18) 0.0186(5) Uani d . 1 1 . .
    C C5 0.0393(3) 0.08221(19) 0.40182(18) 0.0185(5) Uani d . 1 1 . .
    C C6 -0.0745(3) 0.1384(2) 0.45724(17) 0.0175(5) Uani d . 1 1 . .
    C C7 -0.1569(3) 0.3129(2) 0.5627(2) 0.0252(6) Uani d . 1 1 . .
    H H7A -0.1180 0.3911 0.5822 0.030 Uiso calc R 1 1 . .
    H H7B -0.1795 0.2881 0.6179 0.030 Uiso calc R 1 1 . .
    H H7C -0.2535 0.2965 0.5225 0.030 Uiso calc R 1 1 . .
    C C8 0.1739(3) 0.4348(2) 0.5527(2) 0.0272(6) Uani d . 1 1 . .
    H H8A 0.0814 0.4640 0.5790 0.033 Uiso calc R 1 1 . .
    H H8B 0.2166 0.4717 0.5074 0.033 Uiso calc R 1 1 . .
    H H8C 0.2544 0.4466 0.6029 0.033 Uiso calc R 1 1 . .
    C C9 0.4059(3) 0.3199(2) 0.4407(2) 0.0280(6) Uani d . 1 1 . .
    H H9A 0.4670 0.2723 0.3982 0.034 Uiso calc R 1 1 . .
    H H9B 0.4611 0.3479 0.5026 0.034 Uiso calc R 1 1 . .
    H H9C 0.3940 0.3804 0.4166 0.034 Uiso calc R 1 1 . .
    C C10 0.3173(3) 0.0828(2) 0.3344(2) 0.0282(6) Uani d . 1 1 . .
    H H10A 0.3854 0.1340 0.3087 0.034 Uiso calc R 1 1 . .
    H H10B 0.2593 0.0238 0.2832 0.034 Uiso calc R 1 1 . .
    H H10C 0.3819 0.0531 0.3713 0.034 Uiso calc R 1 1 . .
    C C11 -0.0095(3) -0.0368(2) 0.3438(2) 0.0270(6) Uani d . 1 1 . .
    H H11A -0.0604 -0.0791 0.3834 0.032 Uiso calc R 1 1 . .
    H H11B 0.0843 -0.0655 0.3190 0.032 Uiso calc R 1 1 . .
    H H11C -0.0832 -0.0418 0.2920 0.032 Uiso calc R 1 1 . .
    C C12 -0.2441(3) 0.0774(2) 0.4589(2) 0.0266(6) Uani d . 1 1 . .
    H H12A -0.2956 0.0551 0.3961 0.032 Uiso calc R 1 1 . .
    H H12B -0.3039 0.1252 0.5020 0.032 Uiso calc R 1 1 . .
    H H12C -0.2402 0.0133 0.4795 0.032 Uiso calc R 1 1 . .
    C C21 -0.2956(3) 0.3670(2) 0.13151(18) 0.0178(5) Uani d . 1 1 . .
    C C22 -0.1436(3) 0.43297(19) 0.12874(17) 0.0167(5) Uani d . 1 1 . .
    C C23 -0.0186(3) 0.38344(19) 0.07579(17) 0.0161(5) Uani d . 1 1 . .
    C C24 -0.0481(3) 0.2687(2) 0.02469(17) 0.0179(5) Uani d . 1 1 . .
    C C25 -0.2022(3) 0.2026(2) 0.02849(17) 0.0186(5) Uani d . 1 1 . .
    C C26 -0.3243(3) 0.2508(2) 0.08142(18) 0.0183(5) Uani d . 1 1 . .
    C C27 -0.4253(3) 0.4163(2) 0.1900(2) 0.0247(6) Uani d . 1 1 . .
    H H27A -0.3818 0.4901 0.2281 0.030 Uiso calc R 1 1 . .
    H H27B -0.4642 0.3720 0.2308 0.030 Uiso calc R 1 1 . .
    H H27C -0.5123 0.4180 0.1483 0.030 Uiso calc R 1 1 . .
    C C28 -0.1085(3) 0.5541(2) 0.1839(2) 0.0255(6) Uani d . 1 1 . .
    H H28A -0.1997 0.5734 0.2192 0.031 Uiso calc R 1 1 . .
    H H28B -0.0872 0.5976 0.1405 0.031 Uiso calc R 1 1 . .
    H H28C -0.0162 0.5683 0.2271 0.031 Uiso calc R 1 1 . .
    C C29 0.1449(3) 0.4543(2) 0.07921(19) 0.0234(5) Uani d . 1 1 . .
    H H29A 0.2174 0.4095 0.0445 0.028 Uiso calc R 1 1 . .
    H H29B 0.1857 0.4862 0.1443 0.028 Uiso calc R 1 1 . .
    H H29C 0.1356 0.5120 0.0511 0.028 Uiso calc R 1 1 . .
    C C30 0.0826(3) 0.2148(2) -0.0284(2) 0.0266(6) Uani d . 1 1 . .
    H H30A 0.1836 0.2649 -0.0119 0.032 Uiso calc R 1 1 . .
    H H30B 0.0580 0.1964 -0.0957 0.032 Uiso calc R 1 1 . .
    H H30C 0.0895 0.1487 -0.0115 0.032 Uiso calc R 1 1 . .
    C C31 -0.2325(3) 0.0799(2) -0.0213(2) 0.0283(6) Uani d . 1 1 . .
    H H31A -0.2678 0.0403 0.0235 0.034 Uiso calc R 1 1 . .
    H H31B -0.1349 0.0585 -0.0472 0.034 Uiso calc R 1 1 . .
    H H31C -0.3141 0.0629 -0.0718 0.034 Uiso calc R 1 1 . .
    C C32 -0.4824(3) 0.1789(2) 0.0883(2) 0.0275(6) Uani d . 1 1 . .
    H H32A -0.5410 0.1538 0.0274 0.033 Uiso calc R 1 1 . .
    H H32B -0.5445 0.2209 0.1347 0.033 Uiso calc R 1 1 . .
    H H32C -0.4623 0.1163 0.1070 0.033 Uiso calc R 1 1 . .
    Fe Fe1 0.49209(4) 0.77416(3) 0.20266(3) 0.01901(8) Uani d . 1 1 . .
    Cl Cl4 0.52218(8) 0.63784(5) 0.07833(5) 0.02709(14) Uani d . 1 1 . .
    Cl Cl5 0.58902(10) 0.75020(7) 0.33345(6) 0.03875(18) Uani d . 1 1 . .
    Cl Cl6 0.23261(7) 0.77493(5) 0.21100(5) 0.02774(14) Uani d . 1 1 . .
    Cl Cl7 0.61347(8) 0.93196(5) 0.18546(5) 0.02927(15) Uani d . 1 1 . .
loop_
    _atom_site_aniso_label
    _atom_site_aniso_U_11
    _atom_site_aniso_U_22
    _atom_site_aniso_U_33
    _atom_site_aniso_U_12
    _atom_site_aniso_U_13
    _atom_site_aniso_U_23
    Ru1 0.01313(9) 0.01651(10) 0.01132(10) 0.00389(7) 0.00058(7) 0.00500(7)
    Ru2 0.01294(9) 0.01399(9) 0.01185(10) 0.00173(7) -0.00050(7) 0.00489(7)
    Cl1 0.0317(3) 0.0190(3) 0.0137(3) 0.0112(2) 0.0000(2) 0.0036(2)
    Cl3 0.0141(3) 0.0338(3) 0.0193(3) 0.0068(2) 0.0028(2) 0.0143(3)
    Cl2 0.0202(3) 0.0195(3) 0.0176(3) -0.0020(2) -0.0041(2) 0.0072(2)
    C1 0.0208(12) 0.0257(12) 0.0089(11) 0.0062(9) 0.0010(9) 0.0065(9)
    C2 0.0189(11) 0.0252(12) 0.0102(11) 0.0042(9) -0.0023(9) 0.0061(9)
    C3 0.0134(11) 0.0278(13) 0.0139(12) 0.0045(9) -0.0019(9) 0.0096(10)
    C4 0.0175(11) 0.0239(12) 0.0186(13) 0.0086(9) -0.0015(9) 0.0099(10)
    C5 0.0216(12) 0.0192(12) 0.0183(13) 0.0055(9) -0.0022(10) 0.0104(10)
    C6 0.0179(11) 0.0237(12) 0.0143(12) 0.0032(9) 0.0007(9) 0.0115(10)
    C7 0.0253(13) 0.0303(14) 0.0210(14) 0.0077(11) 0.0063(11) 0.0074(11)
    C8 0.0288(14) 0.0265(13) 0.0211(14) -0.0001(11) -0.0018(11) 0.0016(11)
    C9 0.0179(12) 0.0354(15) 0.0296(16) 0.0017(11) 0.0012(11) 0.0097(12)
    C10 0.0257(13) 0.0318(15) 0.0306(16) 0.0131(11) 0.0054(12) 0.0098(12)
    C11 0.0291(14) 0.0227(13) 0.0293(15) 0.0066(10) -0.0017(11) 0.0069(11)
    C12 0.0212(13) 0.0326(14) 0.0279(15) 0.0016(11) 0.0035(11) 0.0137(12)
    C21 0.0163(11) 0.0231(12) 0.0179(13) 0.0059(9) -0.0031(9) 0.0111(10)
    C22 0.0211(11) 0.0167(11) 0.0161(12) 0.0047(9) -0.0025(9) 0.0099(9)
    C23 0.0183(11) 0.0203(11) 0.0127(12) 0.0023(9) -0.0007(9) 0.0102(9)
    C24 0.0217(12) 0.0219(12) 0.0112(12) 0.0042(9) 0.0002(9) 0.0062(9)
    C25 0.0227(12) 0.0196(12) 0.0125(12) 0.0014(9) -0.0037(9) 0.0044(9)
    C26 0.0159(11) 0.0231(12) 0.0163(12) 0.0002(9) -0.0063(9) 0.0084(10)
    C27 0.0201(12) 0.0295(14) 0.0279(15) 0.0090(10) 0.0028(11) 0.0107(11)
    C28 0.0290(14) 0.0189(12) 0.0282(15) 0.0042(10) 0.0005(11) 0.0063(11)
    C29 0.0211(12) 0.0256(13) 0.0226(14) -0.0012(10) 0.0017(10) 0.0085(11)
    C30 0.0292(14) 0.0290(14) 0.0218(14) 0.0088(11) 0.0056(11) 0.0054(11)
    C31 0.0340(15) 0.0187(12) 0.0270(15) -0.0003(11) -0.0047(12) 0.0018(11)
    C32 0.0206(12) 0.0299(14) 0.0307(16) -0.0043(10) -0.0035(11) 0.0121(12)
    Fe1 0.02005(17) 0.01886(17) 0.01832(19) 0.00242(13) 0.00093(14) 0.00633(14)
    Cl4 0.0285(3) 0.0239(3) 0.0266(4) 0.0058(2) 0.0066(3) 0.0030(3)
    Cl5 0.0465(4) 0.0444(4) 0.0288(4) 0.0040(3) -0.0083(3) 0.0188(3)
    Cl6 0.0224(3) 0.0257(3) 0.0344(4) 0.0054(2) 0.0061(3) 0.0068(3)
    Cl7 0.0307(3) 0.0235(3) 0.0331(4) -0.0034(3) -0.0018(3) 0.0121(3)
_geom_special_details
;
All e.s.d.'s (except the e.s.d. in the dihedral angle between two l.s. planes)
are estimated using the full covariance matrix. The cell e.s.d.'s are taken
into account individually in the estimation of e.s.d.'s in distances, angles
and torsion angles; correlations between e.s.d.'s in cell parameters are only
used when they are defined by crystal symmetry. An approximate (isotropic)
treatment of cell e.s.d.'s is used for estimating e.s.d.'s involving l.s.
planes.
;
loop_
    _geom_bond_atom_site_label_1
    _geom_bond_atom_site_label_2
    _geom_bond_site_symmetry_2
    _geom_bond_distance
    _geom_bond_publ_flag
    Ru1 C4 . 2.175(2) ?
    Ru1 C5 . 2.177(2) ?
    Ru1 C6 . 2.177(2) ?
    Ru1 C3 . 2.178(2) ?
    Ru1 C2 . 2.180(2) ?
    Ru1 C1 . 2.181(2) ?
    Ru1 Cl3 . 2.4354(6) ?
    Ru1 Cl1 . 2.4393(6) ?
    Ru1 Cl2 . 2.4498(6) ?
    Ru2 C25 . 2.170(2) ?
    Ru2 C23 . 2.171(2) ?
    Ru2 C26 . 2.175(2) ?
    Ru2 C24 . 2.181(2) ?
    Ru2 C22 . 2.188(2) ?
    Ru2 C21 . 2.192(2) ?
    Ru2 Cl3 . 2.4374(6) ?
    Ru2 Cl1 . 2.4425(6) ?
    Ru2 Cl2 . 2.4616(6) ?
    C1 C2 . 1.416(3) ?
    C1 C6 . 1.446(3) ?
    C1 C7 . 1.507(3) ?
    C2 C3 . 1.441(3) ?
    C2 C8 . 1.513(3) ?
    C3 C4 . 1.415(3) ?
    C3 C9 . 1.513(3) ?
    C4 C5 . 1.448(3) ?
    C4 C10 . 1.513(4) ?
    C5 C6 . 1.421(3) ?
    C5 C11 . 1.506(3) ?
    C6 C12 . 1.515(3) ?
    C7 H7A . 0.9600 ?
    C7 H7B . 0.9600 ?
    C7 H7C . 0.9600 ?
    C8 H8A . 0.9600 ?
    C8 H8B . 0.9600 ?
    C8 H8C . 0.9600 ?
    C9 H9A . 0.9600 ?
    C9 H9B . 0.9600 ?
    C9 H9C . 0.9600 ?
    C10 H10A . 0.9600 ?
    C10 H10B . 0.9600 ?
    C10 H10C . 0.9600 ?
    C11 H11A . 0.9600 ?
    C11 H11B . 0.9600 ?
    C11 H11C . 0.9600 ?
    C12 H12A . 0.9600 ?
    C12 H12B . 0.9600 ?
    C12 H12C . 0.9600 ?
    C21 C22 . 1.420(3) ?
    C21 C26 . 1.440(3) ?
    C21 C27 . 1.509(3) ?
    C22 C23 . 1.443(3) ?
    C22 C28 . 1.511(3) ?
    C23 C24 . 1.427(3) ?
    C23 C29 . 1.511(3) ?
    C24 C25 . 1.439(3) ?
    C24 C30 . 1.507(3) ?
    C25 C26 . 1.416(4) ?
    C25 C31 . 1.512(3) ?
    C26 C32 . 1.511(3) ?
    C27 H27A . 0.9600 ?
    C27 H27B . 0.9600 ?
    C27 H27C . 0.9600 ?
    C28 H28A . 0.9600 ?
    C28 H28B . 0.9600 ?
    C28 H28C . 0.9600 ?
    C29 H29A . 0.9600 ?
    C29 H29B . 0.9600 ?
    C29 H29C . 0.9600 ?
    C30 H30A . 0.9600 ?
    C30 H30B . 0.9600 ?
    C30 H30C . 0.9600 ?
    C31 H31A . 0.9600 ?
    C31 H31B . 0.9600 ?
    C31 H31C . 0.9600 ?
    C32 H32A . 0.9600 ?
    C32 H32B . 0.9600 ?
    C32 H32C . 0.9600 ?
    Fe1 Cl4 . 2.1891(7) ?
    Fe1 Cl7 . 2.1925(7) ?
    Fe1 Cl6 . 2.1982(7) ?
    Fe1 Cl5 . 2.2018(8) ?
loop_
    _geom_angle_atom_site_label_1
    _geom_angle_atom_site_label_2
    _geom_angle_atom_site_label_3
    _geom_angle_site_symmetry_1
    _geom_angle_site_symmetry_3
    _geom_angle
    _geom_angle_publ_flag
    C4 Ru1 C5 . . 38.86(9) ?
    C4 Ru1 C6 . . 69.45(9) ?
    C5 Ru1 C6 . . 38.09(9) ?
    C4 Ru1 C3 . . 37.96(9) ?
    C5 Ru1 C3 . . 69.40(9) ?
    C6 Ru1 C3 . . 81.96(9) ?
    C4 Ru1 C2 . . 69.41(9) ?
    C5 Ru1 C2 . . 82.33(9) ?
    C6 Ru1 C2 . . 69.31(9) ?
    C3 Ru1 C2 . . 38.63(9) ?
    C4 Ru1 C1 . . 82.20(9) ?
    C5 Ru1 C1 . . 69.55(9) ?
    C6 Ru1 C1 . . 38.75(9) ?
    C3 Ru1 C1 . . 69.14(9) ?
    C2 Ru1 C1 . . 37.89(9) ?
    C4 Ru1 Cl3 . . 158.47(7) ?
    C5 Ru1 Cl3 . . 120.10(7) ?
    C6 Ru1 Cl3 . . 94.48(6) ?
    C3 Ru1 Cl3 . . 157.47(7) ?
    C2 Ru1 Cl3 . . 119.41(7) ?
    C1 Ru1 Cl3 . . 94.18(6) ?
    C4 Ru1 Cl1 . . 94.63(7) ?
    C5 Ru1 Cl1 . . 94.10(7) ?
    C6 Ru1 Cl1 . . 119.50(7) ?
    C3 Ru1 Cl1 . . 120.52(7) ?
    C2 Ru1 Cl1 . . 158.63(7) ?
    C1 Ru1 Cl1 . . 157.61(7) ?
    Cl3 Ru1 Cl1 . . 80.63(2) ?
    C4 Ru1 Cl2 . . 119.53(7) ?
    C5 Ru1 Cl2 . . 157.44(7) ?
    C6 Ru1 Cl2 . . 159.55(7) ?
    C3 Ru1 Cl2 . . 95.09(6) ?
    C2 Ru1 Cl2 . . 95.77(7) ?
    C1 Ru1 Cl2 . . 121.39(7) ?
    Cl3 Ru1 Cl2 . . 80.48(2) ?
    Cl1 Ru1 Cl2 . . 79.48(2) ?
    C25 Ru2 C23 . . 69.46(9) ?
    C25 Ru2 C26 . . 38.05(9) ?
    C23 Ru2 C26 . . 82.24(9) ?
    C25 Ru2 C24 . . 38.62(9) ?
    C23 Ru2 C24 . . 38.27(9) ?
    C26 Ru2 C24 . . 69.40(9) ?
    C25 Ru2 C22 . . 81.91(9) ?
    C23 Ru2 C22 . . 38.67(9) ?
    C26 Ru2 C22 . . 69.11(9) ?
    C24 Ru2 C22 . . 69.42(9) ?
    C25 Ru2 C21 . . 69.14(9) ?
    C23 Ru2 C21 . . 69.28(9) ?
    C26 Ru2 C21 . . 38.50(9) ?
    C24 Ru2 C21 . . 82.06(9) ?
    C22 Ru2 C21 . . 37.84(9) ?
    C25 Ru2 Cl3 . . 122.69(7) ?
    C23 Ru2 Cl3 . . 154.96(7) ?
    C26 Ru2 Cl3 . . 95.76(7) ?
    C24 Ru2 Cl3 . . 161.03(6) ?
    C22 Ru2 Cl3 . . 117.41(7) ?
    C21 Ru2 Cl3 . . 93.62(7) ?
    C25 Ru2 Cl1 . . 93.22(7) ?
    C23 Ru2 Cl1 . . 122.67(7) ?
    C26 Ru2 Cl1 . . 117.14(7) ?
    C24 Ru2 Cl1 . . 95.47(6) ?
    C22 Ru2 Cl1 . . 161.18(7) ?
    C21 Ru2 Cl1 . . 154.69(7) ?
    Cl3 Ru2 Cl1 . . 80.53(2) ?
    C25 Ru2 Cl2 . . 154.68(7) ?
    C23 Ru2 Cl2 . . 94.21(6) ?
    C26 Ru2 Cl2 . . 162.53(7) ?
    C24 Ru2 Cl2 . . 117.47(6) ?
    C22 Ru2 Cl2 . . 97.49(6) ?
    C21 Ru2 Cl2 . . 124.36(7) ?
    Cl3 Ru2 Cl2 . . 80.21(2) ?
    Cl1 Ru2 Cl2 . . 79.19(2) ?
    Ru1 Cl1 Ru2 . . 84.181(19) ?
    Ru1 Cl3 Ru2 . . 84.372(19) ?
    Ru1 Cl2 Ru2 . . 83.559(18) ?
    C2 C1 C6 . . 119.9(2) ?
    C2 C1 C7 . . 121.2(2) ?
    C6 C1 C7 . . 118.8(2) ?
    C2 C1 Ru1 . . 71.00(14) ?
    C6 C1 Ru1 . . 70.48(13) ?
    C7 C1 Ru1 . . 128.64(17) ?
    C1 C2 C3 . . 119.9(2) ?
    C1 C2 C8 . . 121.6(2) ?
    C3 C2 C8 . . 118.4(2) ?
    C1 C2 Ru1 . . 71.11(13) ?
    C3 C2 Ru1 . . 70.61(13) ?
    C8 C2 Ru1 . . 128.84(17) ?
    C4 C3 C2 . . 120.4(2) ?
    C4 C3 C9 . . 120.6(2) ?
    C2 C3 C9 . . 118.9(2) ?
    C4 C3 Ru1 . . 70.90(13) ?
    C2 C3 Ru1 . . 70.76(13) ?
    C9 C3 Ru1 . . 128.73(18) ?
    C3 C4 C5 . . 120.0(2) ?
    C3 C4 C10 . . 120.7(2) ?
    C5 C4 C10 . . 119.3(2) ?
    C3 C4 Ru1 . . 71.15(13) ?
    C5 C4 Ru1 . . 70.65(13) ?
    C10 C4 Ru1 . . 128.39(18) ?
    C6 C5 C4 . . 119.6(2) ?
    C6 C5 C11 . . 120.1(2) ?
    C4 C5 C11 . . 120.2(2) ?
    C6 C5 Ru1 . . 70.98(13) ?
    C4 C5 Ru1 . . 70.49(13) ?
    C11 C5 Ru1 . . 127.97(18) ?
    C5 C6 C1 . . 120.2(2) ?
    C5 C6 C12 . . 119.7(2) ?
    C1 C6 C12 . . 120.1(2) ?
    C5 C6 Ru1 . . 70.93(13) ?
    C1 C6 Ru1 . . 70.77(13) ?
    C12 C6 Ru1 . . 128.84(17) ?
    C1 C7 H7A . . 109.5 ?
    C1 C7 H7B . . 109.5 ?
    H7A C7 H7B . . 109.5 ?
    C1 C7 H7C . . 109.5 ?
    H7A C7 H7C . . 109.5 ?
    H7B C7 H7C . . 109.5 ?
    C2 C8 H8A . . 109.5 ?
    C2 C8 H8B . . 109.5 ?
    H8A C8 H8B . . 109.5 ?
    C2 C8 H8C . . 109.5 ?
    H8A C8 H8C . . 109.5 ?
    H8B C8 H8C . . 109.5 ?
    C3 C9 H9A . . 109.5 ?
    C3 C9 H9B . . 109.5 ?
    H9A C9 H9B . . 109.5 ?
    C3 C9 H9C . . 109.5 ?
    H9A C9 H9C . . 109.5 ?
    H9B C9 H9C . . 109.5 ?
    C4 C10 H10A . . 109.5 ?
    C4 C10 H10B . . 109.5 ?
    H10A C10 H10B . . 109.5 ?
    C4 C10 H10C . . 109.5 ?
    H10A C10 H10C . . 109.5 ?
    H10B C10 H10C . . 109.5 ?
    C5 C11 H11A . . 109.5 ?
    C5 C11 H11B . . 109.5 ?
    H11A C11 H11B . . 109.5 ?
    C5 C11 H11C . . 109.5 ?
    H11A C11 H11C . . 109.5 ?
    H11B C11 H11C . . 109.5 ?
    C6 C12 H12A . . 109.5 ?
    C6 C12 H12B . . 109.5 ?
    H12A C12 H12B . . 109.5 ?
    C6 C12 H12C . . 109.5 ?
    H12A C12 H12C . . 109.5 ?
    H12B C12 H12C . . 109.5 ?
    C22 C21 C26 . . 119.8(2) ?
    C22 C21 C27 . . 120.8(2) ?
    C26 C21 C27 . . 119.4(2) ?
    C22 C21 Ru2 . . 70.92(13) ?
    C26 C21 Ru2 . . 70.08(13) ?
    C27 C21 Ru2 . . 129.35(17) ?
    C21 C22 C23 . . 120.0(2) ?
    C21 C22 C28 . . 120.7(2) ?
    C23 C22 C28 . . 119.2(2) ?
    C21 C22 Ru2 . . 71.24(13) ?
    C23 C22 Ru2 . . 70.00(12) ?
    C28 C22 Ru2 . . 129.46(17) ?
    C24 C23 C22 . . 120.2(2) ?
    C24 C23 C29 . . 121.1(2) ?
    C22 C23 C29 . . 118.7(2) ?
    C24 C23 Ru2 . . 71.26(13) ?
    C22 C23 Ru2 . . 71.32(13) ?
    C29 C23 Ru2 . . 127.77(17) ?
    C23 C24 C25 . . 119.3(2) ?
    C23 C24 C30 . . 120.9(2) ?
    C25 C24 C30 . . 119.7(2) ?
    C23 C24 Ru2 . . 70.46(13) ?
    C25 C24 Ru2 . . 70.27(14) ?
    C30 C24 Ru2 . . 128.70(18) ?
    C26 C25 C24 . . 120.6(2) ?
    C26 C25 C31 . . 119.5(2) ?
    C24 C25 C31 . . 119.9(2) ?
    C26 C25 Ru2 . . 71.15(13) ?
    C24 C25 Ru2 . . 71.11(13) ?
    C31 C25 Ru2 . . 128.74(18) ?
    C25 C26 C21 . . 120.1(2) ?
    C25 C26 C32 . . 119.7(2) ?
    C21 C26 C32 . . 120.1(2) ?
    C25 C26 Ru2 . . 70.80(13) ?
    C21 C26 Ru2 . . 71.42(13) ?
    C32 C26 Ru2 . . 128.38(18) ?
    C21 C27 H27A . . 109.5 ?
    C21 C27 H27B . . 109.5 ?
    H27A C27 H27B . . 109.5 ?
    C21 C27 H27C . . 109.5 ?
    H27A C27 H27C . . 109.5 ?
    H27B C27 H27C . . 109.5 ?
    C22 C28 H28A . . 109.5 ?
    C22 C28 H28B . . 109.5 ?
    H28A C28 H28B . . 109.5 ?
    C22 C28 H28C . . 109.5 ?
    H28A C28 H28C . . 109.5 ?
    H28B C28 H28C . . 109.5 ?
    C23 C29 H29A . . 109.5 ?
    C23 C29 H29B . . 109.5 ?
    H29A C29 H29B . . 109.5 ?
    C23 C29 H29C . . 109.5 ?
    H29A C29 H29C . . 109.5 ?
    H29B C29 H29C . . 109.5 ?
    C24 C30 H30A . . 109.5 ?
    C24 C30 H30B . . 109.5 ?
    H30A C30 H30B . . 109.5 ?
    C24 C30 H30C . . 109.5 ?
    H30A C30 H30C . . 109.5 ?
    H30B C30 H30C . . 109.5 ?
    C25 C31 H31A . . 109.5 ?
    C25 C31 H31B . . 109.5 ?
    H31A C31 H31B . . 109.5 ?
    C25 C31 H31C . . 109.5 ?
    H31A C31 H31C . . 109.5 ?
    H31B C31 H31C . . 109.5 ?
    C26 C32 H32A . . 109.5 ?
    C26 C32 H32B . . 109.5 ?
    H32A C32 H32B . . 109.5 ?
    C26 C32 H32C . . 109.5 ?
    H32A C32 H32C . . 109.5 ?
    H32B C32 H32C . . 109.5 ?
    Cl4 Fe1 Cl7 . . 110.26(3) ?
    Cl4 Fe1 Cl6 . . 107.10(3) ?
    Cl7 Fe1 Cl6 . . 109.15(3) ?
    Cl4 Fe1 Cl5 . . 110.56(3) ?
    Cl7 Fe1 Cl5 . . 109.87(3) ?
    Cl6 Fe1 Cl5 . . 109.85(3) ?
loop_
    _geom_torsion_atom_site_label_1
    _geom_torsion_atom_site_label_2
    _geom_torsion_atom_site_label_3
    _geom_torsion_atom_site_label_4
    _geom_torsion_site_symmetry_1
    _geom_torsion_site_symmetry_2
    _geom_torsion_site_symmetry_3
    _geom_torsion_site_symmetry_4
    _geom_torsion
    _geom_torsion_publ_flag
    C4 Ru1 Cl1 Ru2 . . . . -161.28(7) ?
    C5 Ru1 Cl1 Ru2 . . . . 159.74(7) ?
    C6 Ru1 Cl1 Ru2 . . . . 129.75(7) ?
    C3 Ru1 Cl1 Ru2 . . . . -131.80(7) ?
    C2 Ru1 Cl1 Ru2 . . . . -120.87(18) ?
    C1 Ru1 Cl1 Ru2 . . . . 117.96(17) ?
    Cl3 Ru1 Cl1 Ru2 . . . . 39.886(19) ?
    Cl2 Ru1 Cl1 Ru2 . . . . -42.073(19) ?
    C25 Ru2 Cl1 Ru1 . . . . -162.48(7) ?
    C23 Ru2 Cl1 Ru1 . . . . 129.94(7) ?
    C26 Ru2 Cl1 Ru1 . . . . -131.52(8) ?
    C24 Ru2 Cl1 Ru1 . . . . 158.85(6) ?
    C22 Ru2 Cl1 Ru1 . . . . 123.3(2) ?
    C21 Ru2 Cl1 Ru1 . . . . -118.16(16) ?
    Cl3 Ru2 Cl1 Ru1 . . . . -39.863(19) ?
    Cl2 Ru2 Cl1 Ru1 . . . . 41.875(19) ?
    C4 Ru1 Cl3 Ru2 . . . . -118.72(19) ?
    C5 Ru1 Cl3 Ru2 . . . . -129.29(8) ?
    C6 Ru1 Cl3 Ru2 . . . . -159.16(7) ?
    C3 Ru1 Cl3 Ru2 . . . . 121.07(17) ?
    C2 Ru1 Cl3 Ru2 . . . . 132.10(7) ?
    C1 Ru1 Cl3 Ru2 . . . . 161.98(7) ?
    Cl1 Ru1 Cl3 Ru2 . . . . -39.971(19) ?
    Cl2 Ru1 Cl3 Ru2 . . . . 40.820(19) ?
    C25 Ru2 Cl3 Ru1 . . . . 127.66(8) ?
    C23 Ru2 Cl3 Ru1 . . . . -119.47(15) ?
    C26 Ru2 Cl3 Ru1 . . . . 156.54(7) ?
    C24 Ru2 Cl3 Ru1 . . . . 119.1(2) ?
    C22 Ru2 Cl3 Ru1 . . . . -134.03(7) ?
    C21 Ru2 Cl3 Ru1 . . . . -164.88(7) ?
    Cl1 Ru2 Cl3 Ru1 . . . . 39.923(19) ?
    Cl2 Ru2 Cl3 Ru1 . . . . -40.624(19) ?
    C4 Ru1 Cl2 Ru2 . . . . 131.11(8) ?
    C5 Ru1 Cl2 Ru2 . . . . 116.80(17) ?
    C6 Ru1 Cl2 Ru2 . . . . -117.51(18) ?
    C3 Ru1 Cl2 Ru2 . . . . 161.87(7) ?
    C2 Ru1 Cl2 Ru2 . . . . -159.32(6) ?
    C1 Ru1 Cl2 Ru2 . . . . -129.50(7) ?
    Cl3 Ru1 Cl2 Ru2 . . . . -40.409(19) ?
    Cl1 Ru1 Cl2 Ru2 . . . . 41.733(19) ?
    C25 Ru2 Cl2 Ru1 . . . . -116.04(15) ?
    C23 Ru2 Cl2 Ru1 . . . . -164.20(7) ?
    C26 Ru2 Cl2 Ru1 . . . . 118.3(2) ?
    C24 Ru2 Cl2 Ru1 . . . . -132.30(7) ?
    C22 Ru2 Cl2 Ru1 . . . . 157.05(7) ?
    C21 Ru2 Cl2 Ru1 . . . . 128.10(8) ?
    Cl3 Ru2 Cl2 Ru1 . . . . 40.409(19) ?
    Cl1 Ru2 Cl2 Ru1 . . . . -41.716(19) ?
    C4 Ru1 C1 C2 . . . . 66.29(14) ?
    C5 Ru1 C1 C2 . . . . 104.32(15) ?
    C6 Ru1 C1 C2 . . . . 133.0(2) ?
    C3 Ru1 C1 C2 . . . . 29.37(14) ?
    Cl3 Ru1 C1 C2 . . . . -135.05(13) ?
    Cl1 Ru1 C1 C2 . . . . 149.49(14) ?
    Cl2 Ru1 C1 C2 . . . . -53.67(15) ?
    C4 Ru1 C1 C6 . . . . -66.71(14) ?
    C5 Ru1 C1 C6 . . . . -28.68(13) ?
    C3 Ru1 C1 C6 . . . . -103.63(15) ?
    C2 Ru1 C1 C6 . . . . -133.0(2) ?
    Cl3 Ru1 C1 C6 . . . . 91.95(13) ?
    Cl1 Ru1 C1 C6 . . . . 16.5(2) ?
    Cl2 Ru1 C1 C6 . . . . 173.34(11) ?
    C4 Ru1 C1 C7 . . . . -178.5(2) ?
    C5 Ru1 C1 C7 . . . . -140.5(2) ?
    C6 Ru1 C1 C7 . . . . -111.8(3) ?
    C3 Ru1 C1 C7 . . . . 144.6(2) ?
    C2 Ru1 C1 C7 . . . . 115.2(3) ?
    Cl3 Ru1 C1 C7 . . . . -19.9(2) ?
    Cl1 Ru1 C1 C7 . . . . -95.3(3) ?
    Cl2 Ru1 C1 C7 . . . . 61.5(2) ?
    C6 C1 C2 C3 . . . . -0.3(3) ?
    C7 C1 C2 C3 . . . . -177.3(2) ?
    Ru1 C1 C2 C3 . . . . -53.0(2) ?
    C6 C1 C2 C8 . . . . 177.3(2) ?
    C7 C1 C2 C8 . . . . 0.3(4) ?
    Ru1 C1 C2 C8 . . . . 124.6(2) ?
    C6 C1 C2 Ru1 . . . . 52.7(2) ?
    C7 C1 C2 Ru1 . . . . -124.3(2) ?
    C4 Ru1 C2 C1 . . . . -104.29(15) ?
    C5 Ru1 C2 C1 . . . . -66.36(15) ?
    C6 Ru1 C2 C1 . . . . -29.30(14) ?
    C3 Ru1 C2 C1 . . . . -132.8(2) ?
    Cl3 Ru1 C2 C1 . . . . 53.98(15) ?
    Cl1 Ru1 C2 C1 . . . . -147.94(15) ?
    Cl2 Ru1 C2 C1 . . . . 136.28(13) ?
    C4 Ru1 C2 C3 . . . . 28.48(14) ?
    C5 Ru1 C2 C3 . . . . 66.42(14) ?
    C6 Ru1 C2 C3 . . . . 103.47(15) ?
    C1 Ru1 C2 C3 . . . . 132.8(2) ?
    Cl3 Ru1 C2 C3 . . . . -173.25(11) ?
    Cl1 Ru1 C2 C3 . . . . -15.2(3) ?
    Cl2 Ru1 C2 C3 . . . . -90.95(13) ?
    C4 Ru1 C2 C8 . . . . 139.9(2) ?
    C5 Ru1 C2 C8 . . . . 177.8(2) ?
    C6 Ru1 C2 C8 . . . . -145.1(2) ?
    C3 Ru1 C2 C8 . . . . 111.4(3) ?
    C1 Ru1 C2 C8 . . . . -115.8(3) ?
    Cl3 Ru1 C2 C8 . . . . -61.9(2) ?
    Cl1 Ru1 C2 C8 . . . . 96.2(3) ?
    Cl2 Ru1 C2 C8 . . . . 20.4(2) ?
    C1 C2 C3 C4 . . . . 0.6(3) ?
    C8 C2 C3 C4 . . . . -177.1(2) ?
    Ru1 C2 C3 C4 . . . . -52.7(2) ?
    C1 C2 C3 C9 . . . . 177.6(2) ?
    C8 C2 C3 C9 . . . . -0.1(3) ?
    Ru1 C2 C3 C9 . . . . 124.3(2) ?
    C1 C2 C3 Ru1 . . . . 53.2(2) ?
    C8 C2 C3 Ru1 . . . . -124.4(2) ?
    C5 Ru1 C3 C4 . . . . 29.47(14) ?
    C6 Ru1 C3 C4 . . . . 66.72(15) ?
    C2 Ru1 C3 C4 . . . . 133.5(2) ?
    C1 Ru1 C3 C4 . . . . 104.62(16) ?
    Cl3 Ru1 C3 C4 . . . . 148.97(15) ?
    Cl1 Ru1 C3 C4 . . . . -52.89(15) ?
    Cl2 Ru1 C3 C4 . . . . -133.66(13) ?
    C4 Ru1 C3 C2 . . . . -133.5(2) ?
    C5 Ru1 C3 C2 . . . . -104.00(15) ?
    C6 Ru1 C3 C2 . . . . -66.75(14) ?
    C1 Ru1 C3 C2 . . . . -28.85(14) ?
    Cl3 Ru1 C3 C2 . . . . 15.5(3) ?
    Cl1 Ru1 C3 C2 . . . . 173.64(11) ?
    Cl2 Ru1 C3 C2 . . . . 92.87(13) ?
    C4 Ru1 C3 C9 . . . . 114.4(3) ?
    C5 Ru1 C3 C9 . . . . 143.9(3) ?
    C6 Ru1 C3 C9 . . . . -178.9(2) ?
    C2 Ru1 C3 C9 . . . . -112.1(3) ?
    C1 Ru1 C3 C9 . . . . -141.0(3) ?
    Cl3 Ru1 C3 C9 . . . . -96.6(3) ?
    Cl1 Ru1 C3 C9 . . . . 61.5(2) ?
    Cl2 Ru1 C3 C9 . . . . -19.2(2) ?
    C2 C3 C4 C5 . . . . -0.5(3) ?
    C9 C3 C4 C5 . . . . -177.4(2) ?
    Ru1 C3 C4 C5 . . . . -53.1(2) ?
    C2 C3 C4 C10 . . . . 176.7(2) ?
    C9 C3 C4 C10 . . . . -0.3(4) ?
    Ru1 C3 C4 C10 . . . . 124.1(2) ?
    C2 C3 C4 Ru1 . . . . 52.6(2) ?
    C9 C3 C4 Ru1 . . . . -124.4(2) ?
    C5 Ru1 C4 C3 . . . . -132.8(2) ?
    C6 Ru1 C4 C3 . . . . -103.75(16) ?
    C2 Ru1 C4 C3 . . . . -28.95(14) ?
    C1 Ru1 C4 C3 . . . . -65.87(15) ?
    Cl3 Ru1 C4 C3 . . . . -147.43(16) ?
    Cl1 Ru1 C4 C3 . . . . 136.43(13) ?
    Cl2 Ru1 C4 C3 . . . . 55.91(15) ?
    C6 Ru1 C4 C5 . . . . 29.03(14) ?
    C3 Ru1 C4 C5 . . . . 132.8(2) ?
    C2 Ru1 C4 C5 . . . . 103.83(16) ?
    C1 Ru1 C4 C5 . . . . 66.91(15) ?
    Cl3 Ru1 C4 C5 . . . . -14.7(3) ?
    Cl1 Ru1 C4 C5 . . . . -90.79(14) ?
    Cl2 Ru1 C4 C5 . . . . -171.31(12) ?
    C5 Ru1 C4 C10 . . . . 112.5(3) ?
    C6 Ru1 C4 C10 . . . . 141.6(2) ?
    C3 Ru1 C4 C10 . . . . -114.7(3) ?
    C2 Ru1 C4 C10 . . . . -143.6(2) ?
    C1 Ru1 C4 C10 . . . . 179.5(2) ?
    Cl3 Ru1 C4 C10 . . . . 97.9(3) ?
    Cl1 Ru1 C4 C10 . . . . 21.8(2) ?
    Cl2 Ru1 C4 C10 . . . . -58.8(2) ?
    C3 C4 C5 C6 . . . . 0.1(3) ?
    C10 C4 C5 C6 . . . . -177.1(2) ?
    Ru1 C4 C5 C6 . . . . -53.21(19) ?
    C3 C4 C5 C11 . . . . 176.6(2) ?
    C10 C4 C5 C11 . . . . -0.6(3) ?
    Ru1 C4 C5 C11 . . . . 123.3(2) ?
    C3 C4 C5 Ru1 . . . . 53.3(2) ?
    C10 C4 C5 Ru1 . . . . -123.9(2) ?
    C4 Ru1 C5 C6 . . . . 132.6(2) ?
    C3 Ru1 C5 C6 . . . . 103.72(15) ?
    C2 Ru1 C5 C6 . . . . 66.04(14) ?
    C1 Ru1 C5 C6 . . . . 29.14(14) ?
    Cl3 Ru1 C5 C6 . . . . -53.60(15) ?
    Cl1 Ru1 C5 C6 . . . . -135.14(13) ?
    Cl2 Ru1 C5 C6 . . . . 152.61(15) ?
    C6 Ru1 C5 C4 . . . . -132.6(2) ?
    C3 Ru1 C5 C4 . . . . -28.83(14) ?
    C2 Ru1 C5 C4 . . . . -66.51(15) ?
    C1 Ru1 C5 C4 . . . . -103.42(16) ?
    Cl3 Ru1 C5 C4 . . . . 173.84(12) ?
    Cl1 Ru1 C5 C4 . . . . 92.30(14) ?
    Cl2 Ru1 C5 C4 . . . . 20.0(3) ?
    C4 Ru1 C5 C11 . . . . -113.6(3) ?
    C6 Ru1 C5 C11 . . . . 113.8(3) ?
    C3 Ru1 C5 C11 . . . . -142.5(2) ?
    C2 Ru1 C5 C11 . . . . 179.8(2) ?
    C1 Ru1 C5 C11 . . . . 142.9(2) ?
    Cl3 Ru1 C5 C11 . . . . 60.2(2) ?
    Cl1 Ru1 C5 C11 . . . . -21.3(2) ?
    Cl2 Ru1 C5 C11 . . . . -93.6(3) ?
    C4 C5 C6 C1 . . . . 0.2(3) ?
    C11 C5 C6 C1 . . . . -176.3(2) ?
    Ru1 C5 C6 C1 . . . . -52.80(19) ?
    C4 C5 C6 C12 . . . . 177.5(2) ?
    C11 C5 C6 C12 . . . . 1.0(3) ?
    Ru1 C5 C6 C12 . . . . 124.5(2) ?
    C4 C5 C6 Ru1 . . . . 52.98(19) ?
    C11 C5 C6 Ru1 . . . . -123.5(2) ?
    C2 C1 C6 C5 . . . . -0.1(3) ?
    C7 C1 C6 C5 . . . . 177.0(2) ?
    Ru1 C1 C6 C5 . . . . 52.9(2) ?
    C2 C1 C6 C12 . . . . -177.4(2) ?
    C7 C1 C6 C12 . . . . -0.3(3) ?
    Ru1 C1 C6 C12 . . . . -124.4(2) ?
    C2 C1 C6 Ru1 . . . . -52.9(2) ?
    C7 C1 C6 Ru1 . . . . 124.1(2) ?
    C4 Ru1 C6 C5 . . . . -29.58(14) ?
    C3 Ru1 C6 C5 . . . . -66.69(14) ?
    C2 Ru1 C6 C5 . . . . -104.51(15) ?
    C1 Ru1 C6 C5 . . . . -133.2(2) ?
    Cl3 Ru1 C6 C5 . . . . 135.69(13) ?
    Cl1 Ru1 C6 C5 . . . . 53.93(15) ?
    Cl2 Ru1 C6 C5 . . . . -149.66(15) ?
    C4 Ru1 C6 C1 . . . . 103.63(15) ?
    C5 Ru1 C6 C1 . . . . 133.2(2) ?
    C3 Ru1 C6 C1 . . . . 66.51(14) ?
    C2 Ru1 C6 C1 . . . . 28.70(13) ?
    Cl3 Ru1 C6 C1 . . . . -91.10(13) ?
    Cl1 Ru1 C6 C1 . . . . -172.86(11) ?
    Cl2 Ru1 C6 C1 . . . . -16.5(3) ?
    C4 Ru1 C6 C12 . . . . -142.8(3) ?
    C5 Ru1 C6 C12 . . . . -113.2(3) ?
    C3 Ru1 C6 C12 . . . . -179.9(2) ?
    C2 Ru1 C6 C12 . . . . 142.3(2) ?
    C1 Ru1 C6 C12 . . . . 113.6(3) ?
    Cl3 Ru1 C6 C12 . . . . 22.5(2) ?
    Cl1 Ru1 C6 C12 . . . . -59.3(2) ?
    Cl2 Ru1 C6 C12 . . . . 97.1(3) ?
    C25 Ru2 C21 C22 . . . . -104.19(16) ?
    C23 Ru2 C21 C22 . . . . -29.11(14) ?
    C26 Ru2 C21 C22 . . . . -133.2(2) ?
    C24 Ru2 C21 C22 . . . . -66.48(15) ?
    Cl3 Ru2 C21 C22 . . . . 132.09(14) ?
    Cl1 Ru2 C21 C22 . . . . -152.49(13) ?
    Cl2 Ru2 C21 C22 . . . . 51.49(16) ?
    C25 Ru2 C21 C26 . . . . 29.01(14) ?
    C23 Ru2 C21 C26 . . . . 104.09(16) ?
    C24 Ru2 C21 C26 . . . . 66.72(15) ?
    C22 Ru2 C21 C26 . . . . 133.2(2) ?
    Cl3 Ru2 C21 C26 . . . . -94.71(13) ?
    Cl1 Ru2 C21 C26 . . . . -19.3(2) ?
    Cl2 Ru2 C21 C26 . . . . -175.31(11) ?
    C25 Ru2 C21 C27 . . . . 141.2(2) ?
    C23 Ru2 C21 C27 . . . . -143.7(2) ?
    C26 Ru2 C21 C27 . . . . 112.2(3) ?
    C24 Ru2 C21 C27 . . . . 178.9(2) ?
    C22 Ru2 C21 C27 . . . . -114.6(3) ?
    Cl3 Ru2 C21 C27 . . . . 17.5(2) ?
    Cl1 Ru2 C21 C27 . . . . 92.9(3) ?
    Cl2 Ru2 C21 C27 . . . . -63.1(2) ?
    C26 C21 C22 C23 . . . . 0.0(3) ?
    C27 C21 C22 C23 . . . . 177.3(2) ?
    Ru2 C21 C22 C23 . . . . 52.19(19) ?
    C26 C21 C22 C28 . . . . -177.5(2) ?
    C27 C21 C22 C28 . . . . -0.3(3) ?
    Ru2 C21 C22 C28 . . . . -125.4(2) ?
    C26 C21 C22 Ru2 . . . . -52.16(19) ?
    C27 C21 C22 Ru2 . . . . 125.1(2) ?
    C25 Ru2 C22 C21 . . . . 66.21(15) ?
    C23 Ru2 C22 C21 . . . . 133.3(2) ?
    C26 Ru2 C22 C21 . . . . 29.06(14) ?
    C24 Ru2 C22 C21 . . . . 104.06(16) ?
    Cl3 Ru2 C22 C21 . . . . -56.53(15) ?
    Cl1 Ru2 C22 C21 . . . . 142.25(17) ?
    Cl2 Ru2 C22 C21 . . . . -139.35(13) ?
    C25 Ru2 C22 C23 . . . . -67.07(14) ?
    C26 Ru2 C22 C23 . . . . -104.21(15) ?
    C24 Ru2 C22 C23 . . . . -29.21(13) ?
    C21 Ru2 C22 C23 . . . . -133.3(2) ?
    Cl3 Ru2 C22 C23 . . . . 170.19(11) ?
    Cl1 Ru2 C22 C23 . . . . 9.0(3) ?
    Cl2 Ru2 C22 C23 . . . . 87.38(13) ?
    C25 Ru2 C22 C28 . . . . -179.0(2) ?
    C23 Ru2 C22 C28 . . . . -111.9(3) ?
    C26 Ru2 C22 C28 . . . . 143.9(2) ?
    C24 Ru2 C22 C28 . . . . -141.1(2) ?
    C21 Ru2 C22 C28 . . . . 114.8(3) ?
    Cl3 Ru2 C22 C28 . . . . 58.3(2) ?
    Cl1 Ru2 C22 C28 . . . . -103.0(3) ?
    Cl2 Ru2 C22 C28 . . . . -24.5(2) ?
    C21 C22 C23 C24 . . . . 1.2(3) ?
    C28 C22 C23 C24 . . . . 178.8(2) ?
    Ru2 C22 C23 C24 . . . . 53.92(19) ?
    C21 C22 C23 C29 . . . . -176.3(2) ?
    C28 C22 C23 C29 . . . . 1.3(3) ?
    Ru2 C22 C23 C29 . . . . -123.5(2) ?
    C21 C22 C23 Ru2 . . . . -52.75(19) ?
    C28 C22 C23 Ru2 . . . . 124.8(2) ?
    C25 Ru2 C23 C24 . . . . -29.30(14) ?
    C26 Ru2 C23 C24 . . . . -66.40(14) ?
    C22 Ru2 C23 C24 . . . . -132.5(2) ?
    C21 Ru2 C23 C24 . . . . -103.94(15) ?
    Cl3 Ru2 C23 C24 . . . . -153.40(13) ?
    Cl1 Ru2 C23 C24 . . . . 50.96(15) ?
    Cl2 Ru2 C23 C24 . . . . 130.80(13) ?
    C25 Ru2 C23 C22 . . . . 103.17(15) ?
    C26 Ru2 C23 C22 . . . . 66.07(14) ?
    C24 Ru2 C23 C22 . . . . 132.5(2) ?
    C21 Ru2 C23 C22 . . . . 28.52(13) ?
    Cl3 Ru2 C23 C22 . . . . -20.9(2) ?
    Cl1 Ru2 C23 C22 . . . . -176.57(11) ?
    Cl2 Ru2 C23 C22 . . . . -96.73(13) ?
    C25 Ru2 C23 C29 . . . . -144.6(2) ?
    C26 Ru2 C23 C29 . . . . 178.4(2) ?
    C24 Ru2 C23 C29 . . . . -115.2(3) ?
    C22 Ru2 C23 C29 . . . . 112.3(3) ?
    C21 Ru2 C23 C29 . . . . 140.8(2) ?
    Cl3 Ru2 C23 C29 . . . . 91.4(2) ?
    Cl1 Ru2 C23 C29 . . . . -64.3(2) ?
    Cl2 Ru2 C23 C29 . . . . 15.6(2) ?
    C22 C23 C24 C25 . . . . -1.5(3) ?
    C29 C23 C24 C25 . . . . 175.8(2) ?
    Ru2 C23 C24 C25 . . . . 52.4(2) ?
    C22 C23 C24 C30 . . . . -178.1(2) ?
    C29 C23 C24 C30 . . . . -0.7(4) ?
    Ru2 C23 C24 C30 . . . . -124.1(2) ?
    C22 C23 C24 Ru2 . . . . -53.94(19) ?
    C29 C23 C24 Ru2 . . . . 123.4(2) ?
    C25 Ru2 C24 C23 . . . . 132.8(2) ?
    C26 Ru2 C24 C23 . . . . 104.08(15) ?
    C22 Ru2 C24 C23 . . . . 29.50(13) ?
    C21 Ru2 C24 C23 . . . . 66.43(14) ?
    Cl3 Ru2 C24 C23 . . . . 144.33(17) ?
    Cl1 Ru2 C24 C23 . . . . -138.95(12) ?
    Cl2 Ru2 C24 C23 . . . . -58.30(14) ?
    C23 Ru2 C24 C25 . . . . -132.8(2) ?
    C26 Ru2 C24 C25 . . . . -28.67(14) ?
    C22 Ru2 C24 C25 . . . . -103.26(15) ?
    C21 Ru2 C24 C25 . . . . -66.33(14) ?
    Cl3 Ru2 C24 C25 . . . . 11.6(3) ?
    Cl1 Ru2 C24 C25 . . . . 88.30(13) ?
    Cl2 Ru2 C24 C25 . . . . 168.94(11) ?
    C25 Ru2 C24 C30 . . . . -112.8(3) ?
    C23 Ru2 C24 C30 . . . . 114.5(3) ?
    C26 Ru2 C24 C30 . . . . -141.4(2) ?
    C22 Ru2 C24 C30 . . . . 144.0(2) ?
    C21 Ru2 C24 C30 . . . . -179.1(2) ?
    Cl3 Ru2 C24 C30 . . . . -101.2(3) ?
    Cl1 Ru2 C24 C30 . . . . -24.5(2) ?
    Cl2 Ru2 C24 C30 . . . . 56.2(2) ?
    C23 C24 C25 C26 . . . . 0.7(3) ?
    C30 C24 C25 C26 . . . . 177.3(2) ?
    Ru2 C24 C25 C26 . . . . 53.2(2) ?
    C23 C24 C25 C31 . . . . -177.0(2) ?
    C30 C24 C25 C31 . . . . -0.4(4) ?
    Ru2 C24 C25 C31 . . . . -124.5(2) ?
    C23 C24 C25 Ru2 . . . . -52.5(2) ?
    C30 C24 C25 Ru2 . . . . 124.1(2) ?
    C23 Ru2 C25 C26 . . . . -104.17(15) ?
    C24 Ru2 C25 C26 . . . . -133.2(2) ?
    C22 Ru2 C25 C26 . . . . -66.25(14) ?
    C21 Ru2 C25 C26 . . . . -29.33(14) ?
    Cl3 Ru2 C25 C26 . . . . 51.22(15) ?
    Cl1 Ru2 C25 C26 . . . . 132.03(13) ?
    Cl2 Ru2 C25 C26 . . . . -156.68(13) ?
    C23 Ru2 C25 C24 . . . . 29.06(13) ?
    C26 Ru2 C25 C24 . . . . 133.2(2) ?
    C22 Ru2 C25 C24 . . . . 66.98(14) ?
    C21 Ru2 C25 C24 . . . . 103.90(15) ?
    Cl3 Ru2 C25 C24 . . . . -175.55(11) ?
    Cl1 Ru2 C25 C24 . . . . -94.75(13) ?
    Cl2 Ru2 C25 C24 . . . . -23.4(2) ?
    C23 Ru2 C25 C31 . . . . 142.7(2) ?
    C26 Ru2 C25 C31 . . . . -113.1(3) ?
    C24 Ru2 C25 C31 . . . . 113.7(3) ?
    C22 Ru2 C25 C31 . . . . -179.4(2) ?
    C21 Ru2 C25 C31 . . . . -142.4(2) ?
    Cl3 Ru2 C25 C31 . . . . -61.9(2) ?
    Cl1 Ru2 C25 C31 . . . . 18.9(2) ?
    Cl2 Ru2 C25 C31 . . . . 90.2(3) ?
    C24 C25 C26 C21 . . . . 0.5(3) ?
    C31 C25 C26 C21 . . . . 178.2(2) ?
    Ru2 C25 C26 C21 . . . . 53.7(2) ?
    C24 C25 C26 C32 . . . . -177.1(2) ?
    C31 C25 C26 C32 . . . . 0.6(3) ?
    Ru2 C25 C26 C32 . . . . -123.9(2) ?
    C24 C25 C26 Ru2 . . . . -53.2(2) ?
    C31 C25 C26 Ru2 . . . . 124.5(2) ?
    C22 C21 C26 C25 . . . . -0.8(3) ?
    C27 C21 C26 C25 . . . . -178.1(2) ?
    Ru2 C21 C26 C25 . . . . -53.4(2) ?
    C22 C21 C26 C32 . . . . 176.8(2) ?
    C27 C21 C26 C32 . . . . -0.5(3) ?
    Ru2 C21 C26 C32 . . . . 124.2(2) ?
    C22 C21 C26 Ru2 . . . . 52.55(19) ?
    C27 C21 C26 Ru2 . . . . -124.7(2) ?
    C23 Ru2 C26 C25 . . . . 66.39(15) ?
    C24 Ru2 C26 C25 . . . . 29.07(14) ?
    C22 Ru2 C26 C25 . . . . 104.08(15) ?
    C21 Ru2 C26 C25 . . . . 132.7(2) ?
    Cl3 Ru2 C26 C25 . . . . -138.75(13) ?
    Cl1 Ru2 C26 C25 . . . . -56.45(15) ?
    Cl2 Ru2 C26 C25 . . . . 145.66(19) ?
    C25 Ru2 C26 C21 . . . . -132.7(2) ?
    C23 Ru2 C26 C21 . . . . -66.28(15) ?
    C24 Ru2 C26 C21 . . . . -103.61(15) ?
    C22 Ru2 C26 C21 . . . . -28.60(14) ?
    Cl3 Ru2 C26 C21 . . . . 88.57(13) ?
    Cl1 Ru2 C26 C21 . . . . 170.87(12) ?
    Cl2 Ru2 C26 C21 . . . . 13.0(3) ?
    C25 Ru2 C26 C32 . . . . 113.2(3) ?
    C23 Ru2 C26 C32 . . . . 179.6(2) ?
    C24 Ru2 C26 C32 . . . . 142.2(3) ?
    C22 Ru2 C26 C32 . . . . -142.8(3) ?
    C21 Ru2 C26 C32 . . . . -114.2(3) ?
    Cl3 Ru2 C26 C32 . . . . -25.6(2) ?
    Cl1 Ru2 C26 C32 . . . . 56.7(2) ?
    Cl2 Ru2 C26 C32 . . . . -101.2(3) ?
loop_
    _geom_hbond_atom_site_label_D
    _geom_hbond_atom_site_label_H
    _geom_hbond_atom_site_label_A
    _geom_hbond_site_symmetry_A
    _geom_hbond_distance_DH
    _geom_hbond_distance_HA
    _geom_hbond_distance_DA
    _geom_hbond_angle_DHA
    _geom_hbond_publ_flag
    C9 H9A Cl3 1_655 0.96 2.80 3.629(3) 145 yes
    C11 H11B Cl6 1_545 0.96 2.71 3.588(3) 153 yes
data_global
_journal_date_recd_electronic     2011-09-02
_journal_date_accepted     2011-09-05
_journal_name_full     'Acta Crystallographica, Section E'
_journal_year     2011
_journal_volume     67
_journal_issue     10
_journal_page_first     m1363
_journal_page_last     m1364
_journal_paper_category     QM
_journal_coeditor_code     SU2311
_publ_contact_author_name     'Petr Stepnicka'
_publ_contact_author_address
;
Department of Inorganic Chemistry, Faculty of Science,
Charles University in Prague, Hlavova 2030, 12840 Prague 2,
Czech Republic
;
_publ_contact_author_email     'stepnic@natur.cuni.cz'
_publ_contact_author_fax     '+420 221 951 253'
_publ_contact_author_phone     '+420 221 951 260'
_publ_section_title
;
Tri-\m-chlorido-bis[(\h^6^-hexamethylbenzene)ruthenium(II)]
tetrachloridoferrate(III)
;
loop_
    _publ_author_name
    _publ_author_footnote
    _publ_author_address
    '\<St\<epni\<cka, Petr' .
;
Department of Inorganic Chemistry, Faculty of Science,
Charles University in Prague, Hlavova 2030, 12840 Prague 2,
Czech Republic
;
    'Schulz, Ji\<r\'i' .
;
Department of Inorganic Chemistry, Faculty of Science,
Charles University in Prague, Hlavova 2030, 12840 Prague 2,
Czech Republic
;
    'C\'isa\<rov\'a, Ivana' .
;
Department of Inorganic Chemistry, Faculty of Science,
Charles University in Prague, Hlavova 2030, 12840 Prague 2,
Czech Republic
;
_publ_section_synopsis     .
