# Supplementary material for: Tri-μ-chlorido-bis­[(η6-hexa­methyl­benzene)­ruthenium(II)] tetra­chlorido­ferrate(III)
Source: Acta Crystallogr Sect E Struct Rep Online. 2011 Sep 14;67(Pt 10):m1363–4. doi: 10.1107/S160053681103621X (PMC3201229; doi:10.1107/S160053681103621X)
Supplement: Supplementary file 2 [file e-67-m1363-Isup2.hkl]

# 
# h,k,l, Fc-squared, Fo-squared, sigma(Fo-squared) and status flag 
# 
data_I
_shelx_title ' js-54, 150 K' 
_shelx_refln_list_code          4 
_shelx_F_calc_maximum      268.88 
_exptl_crystal_F_000       826.00 
_reflns_d_resolution_high  0.7687 
 
loop_ 
 _symmetry_equiv_pos_as_xyz 
 'x, y, z' 
 '-x, -y, -z' 
 
_cell_length_a     8.4490 
_cell_length_b    12.8352 
_cell_length_c    14.6752 
_cell_angle_alpha 106.577 
_cell_angle_beta   90.434 
_cell_angle_gamma  99.791 
 
_shelx_F_squared_multiplier     1.000 
 
loop_ 
 _refln_index_h 
 _refln_index_k 
 _refln_index_l 
 _refln_F_squared_calc 
 _refln_F_squared_meas 
 _refln_F_squared_sigma 
 _refln_observed_status 
   2   0   0    23453.73    22167.33    247.65 o 
   3   0   0      783.60      846.15     11.50 o 
   4   0   0     4406.22     4465.11     68.46 o 
   5   0   0       65.70       49.14      3.71 o 
   6   0   0        3.71        3.81      3.61 o 
   7   0   0        4.09        6.39      5.76 o 
   8   0   0     8008.90     8149.52    139.44 o 
   9   0   0     1948.16     1934.03     51.89 o 
  10   0   0     2209.82     2194.00     80.43 o 
 -10   1   0      100.21       84.93     14.40 o 
  -9   1   0       71.00       56.13     11.85 o 
  -8   1   0     6025.96     6115.85    108.58 o 
  -7   1   0     2476.73     2518.44     45.03 o 
  -6   1   0     4147.15     4089.33     50.54 o 
  -5   1   0     4275.26     4259.46     44.76 o 
  -4   1   0     3421.53     3370.17     38.62 o 
  -3   1   0    26909.66    26718.13    299.40 o 
  -2   1   0     4595.66     4651.80     51.39 o 
  -1   1   0     6906.03     6665.79     64.20 o 
   1   1   0     2739.40     2666.30     26.50 o 
   2   1   0     5739.21     5617.74     62.02 o 
   3   1   0      286.18      309.59      8.22 o 
   4   1   0     3453.27     3983.62     46.20 o 
   5   1   0     2204.86     2317.96     31.74 o 
   6   1   0     1679.42     1470.55     23.30 o 
   7   1   0     5112.86     5239.57     83.56 o 
   8   1   0     5474.70     5598.77    108.82 o 
   9   1   0      995.70      980.05     46.71 o 
  10   1   0      193.58      176.93     51.41 o 
 -10   2   0       76.25       99.86     15.37 o 
  -9   2   0     1521.96     1608.97     45.82 o 
  -8   2   0      406.26      405.42     17.71 o 
  -7   2   0      481.09      461.60     17.54 o 
  -6   2   0     1258.71     1292.90     18.25 o 
  -5   2   0      121.32      113.23      4.21 o 
  -4   2   0     1662.19     1705.27     20.63 o 
  -3   2   0     2678.00     2535.64     29.47 o 
  -2   2   0    12449.55    11943.55    127.30 o 
  -1   2   0     3654.60     3556.64     39.93 o 
   1   2   0     4647.49     4501.37     49.31 o 
   2   2   0     7831.36     7292.31     75.32 o 
   3   2   0      294.35      282.52      6.83 o 
   4   2   0    14225.19    14247.60    163.14 o 
   5   2   0      493.92      494.84     10.17 o 
   6   2   0      605.66      516.72     11.50 o 
   7   2   0      140.05      144.69     16.52 o 
   8   2   0     6014.10     6189.26    247.86 o 
   9   2   0      929.66      907.62     38.71 o 
  10   2   0     1756.54     1785.23     72.42 o 
 -10   3   0        6.92        5.86     10.00 o 
  -9   3   0       96.66      106.65     15.82 o 
  -8   3   0     4423.02     4434.14     90.97 o 
  -7   3   0     2487.63     2551.61     35.42 o 
  -6   3   0     7739.02     7930.35     87.55 o 
  -5   3   0     7060.93     7055.47     77.25 o 
  -4   3   0     7481.46     7232.10     76.76 o 
  -3   3   0      248.12      268.98     20.28 o 
  -2   3   0     2368.31     2292.44     26.98 o 
  -1   3   0     7912.92     7555.52    245.51 o 
   0   3   0      325.22      335.04      4.84 o 
   1   3   0    11747.49    11296.84    120.96 o 
   2   3   0     6975.41     6502.23     72.19 o 
   3   3   0     2039.34     1813.38     24.09 o 
   4   3   0     5472.28     5477.73     70.68 o 
   5   3   0     1007.09      975.90     21.12 o 
   6   3   0       15.95        9.57      5.29 o 
   7   3   0     3134.19     3266.41     71.61 o 
   8   3   0     5870.15     6146.44    192.14 o 
   9   3   0      489.03      467.05     32.21 o 
  10   3   0      588.64      521.05     39.54 o 
 -10   4   0      465.65      430.80     29.71 o 
  -9   4   0      188.10      199.72     14.64 o 
  -8   4   0     1862.28     1899.18     33.87 o 
  -7   4   0       38.04       42.34      4.19 o 
  -6   4   0       20.52       13.57      3.24 o 
  -5   4   0      273.24      241.27      7.95 o 
  -4   4   0       38.58       51.71      3.44 o 
  -3   4   0      438.90      390.50      7.01 o 
  -2   4   0    12449.40    12559.62    136.14 o 
  -1   4   0        0.09        8.99      2.24 o 
   0   4   0    14376.48    13205.99    173.11 o 
   1   4   0     5412.92     5020.71     56.31 o 
   2   4   0    17357.72    16430.77    186.02 o 
   3   4   0     1196.96     1168.93     17.23 o 
   4   4   0     8363.77     8076.08     96.71 o 
   5   4   0      317.36      269.77      9.22 o 
   6   4   0      795.23      761.85     17.63 o 
   7   4   0      630.33      599.99     20.66 o 
   8   4   0      437.53      407.38     19.27 o 
   9   4   0      185.76      192.03     25.36 o 
 -10   5   0        1.68       -4.12     15.71 o 
  -9   5   0      445.71      419.87     30.25 o 
  -8   5   0     4244.42     4379.15     74.35 o 
  -7   5   0      599.16      565.26     16.10 o 
  -6   5   0     9011.86     9179.43    108.03 o 
  -5   5   0      143.44      156.29      5.39 o 
  -4   5   0    14097.70    14249.65    157.01 o 
  -3   5   0     1447.57     1379.46     19.43 o 
  -2   5   0      485.27      428.09     29.88 o 
  -1   5   0     3669.90     3478.70     55.94 o 
   0   5   0      115.34      104.38      4.00 o 
   1   5   0       90.66       86.86      3.21 o 
   2   5   0     6404.42     5964.55     71.66 o 
   3   5   0     1760.84     1633.33     21.72 o 
   4   5   0     4338.53     4153.94     52.86 o 
   5   5   0      882.35      992.74     20.64 o 
   6   5   0      143.56      141.04     11.45 o 
   7   5   0      643.22      626.41     30.12 o 
   8   5   0     2763.94     2925.80     75.08 o 
   9   5   0      187.25      178.31     24.72 o 
 -10   6   0      314.81      238.64     32.12 o 
  -9   6   0       11.06       13.87     15.25 o 
  -8   6   0     2051.92     2105.35     41.66 o 
  -7   6   0      735.84      745.58     20.82 o 
  -6   6   0       97.81      106.96      5.40 o 
  -5   6   0      750.27      778.29     13.27 o 
  -4   6   0      184.21      176.11      8.01 o 
  -3   6   0     5430.04     5205.20     63.06 o 
  -2   6   0     1827.51     1930.32     25.34 o 
  -1   6   0       32.24       11.95      4.05 o 
   0   6   0    25034.30    24936.53    401.92 o 
   1   6   0     2767.66     2598.11     31.55 o 
   2   6   0     6489.84     6113.86     69.93 o 
   3   6   0    14451.71    14287.90    167.25 o 
   4   6   0     6535.22     6461.31     88.54 o 
   5   6   0      985.32     1009.33     24.31 o 
   6   6   0      727.52      736.84     21.75 o 
   7   6   0      813.73      763.06     42.61 o 
   8   6   0      282.92      263.22     20.93 o 
   9   6   0      217.08      160.57     23.09 o 
 -10   7   0        8.23       38.08     15.53 o 
  -9   7   0      937.25      922.77     31.32 o 
  -8   7   0      780.65      784.52     21.84 o 
  -7   7   0       56.62       44.11      7.76 o 
  -6   7   0     2430.54     2497.37     40.19 o 
  -5   7   0      935.69     1004.48     18.69 o 
  -4   7   0    12557.45    12785.25    152.61 o 
  -3   7   0     5256.25     5028.40    247.55 o 
  -2   7   0     3450.73     3308.46     45.52 o 
  -1   7   0     6513.75     6557.32    115.57 o 
   0   7   0     1665.95     1569.84     29.00 o 
   1   7   0     4532.24     4464.67     56.16 o 
   2   7   0      480.79      458.18     10.10 o 
   3   7   0      346.55      373.34      8.91 o 
   4   7   0     4988.39     5116.48     73.16 o 
   5   7   0     1141.88     1237.17     28.82 o 
   6   7   0     1842.71     1817.74     41.44 o 
   7   7   0      447.36      374.19     20.67 o 
   8   7   0        8.08       -0.39     18.55 o 
 -10   8   0      564.21      508.66     43.15 o 
  -9   8   0        0.54        7.61     10.44 o 
  -8   8   0       11.46       30.17      8.79 o 
  -7   8   0       11.67       23.70      6.18 o 
  -6   8   0      729.64      726.43     17.01 o 
  -5   8   0      112.21      102.47      5.68 o 
  -4   8   0     1474.32     1532.61     24.47 o 
  -3   8   0     2124.97     2117.18     30.45 o 
  -2   8   0       16.96       24.67      5.63 o 
  -1   8   0      176.79      147.21      8.35 o 
   0   8   0     2586.07     2618.23     45.61 o 
   1   8   0     1117.84     1140.87     16.03 o 
   2   8   0     6430.14     6369.89     74.33 o 
   3   8   0     9347.58     9716.92    131.38 o 
   4   8   0    12460.64    12732.33    188.90 o 
   5   8   0      533.02      510.75     18.74 o 
   6   8   0      215.30      195.06     15.04 o 
   7   8   0        2.15        1.43     13.26 o 
   8   8   0      280.97      257.71     34.09 o 
 -10   9   0        9.62       -7.21     19.29 o 
  -9   9   0      117.66       88.09     15.06 o 
  -8   9   0        0.54        8.24     12.39 o 
  -7   9   0       46.09       44.91      8.86 o 
  -6   9   0     2211.21     2322.61     56.59 o 
  -5   9   0     3061.88     3056.91     47.89 o 
  -4   9   0     5633.37     3860.06    854.04 o 
  -3   9   0     2944.81     2985.91     55.35 o 
  -2   9   0     5526.81     5395.98     99.15 o 
  -1   9   0      113.43       97.62      7.22 o 
   0   9   0      250.18      255.35     10.22 o 
   1   9   0      506.58      494.05     10.57 o 
   2   9   0        7.49        8.85      3.52 o 
   3   9   0      422.49      396.05     10.57 o 
   4   9   0     6750.70     6824.45    109.62 o 
   5   9   0      788.54      782.33     25.79 o 
   6   9   0     4179.80     4218.39    109.90 o 
   7   9   0       62.89       28.71     20.60 o 
  -9  10   0     1032.05     1071.66     51.27 o 
  -8  10   0      596.39      595.29     27.70 o 
  -7  10   0       31.53       61.00     12.65 o 
  -6  10   0        9.10       13.80      7.30 o 
  -5  10   0      653.79      629.79     14.86 o 
  -4  10   0      125.11      123.38      7.77 o 
  -3  10   0       88.88       73.56      7.99 o 
  -2  10   0      846.96      875.42     23.80 o 
  -1  10   0     1206.99     1078.40     26.92 o 
   0  10   0      374.46      317.93     19.45 o 
   1  10   0      382.68      344.66      8.47 o 
   2  10   0     2225.78     1724.67    195.43 o 
   3  10   0     1538.87     1589.72     28.64 o 
   4  10   0     6092.44     6308.08    142.53 o 
   5  10   0     3461.70     3544.75     92.83 o 
   6  10   0     1176.19     1202.18     48.95 o 
   7  10   0      201.91      146.41     25.08 o 
  -9  11   0      101.47       73.11     19.20 o 
  -8  11   0      152.98      177.50     27.69 o 
  -7  11   0        1.06      -11.82     11.82 o 
  -6  11   0     1385.76     1440.62     43.99 o 
  -5  11   0     1961.45     1933.47     64.80 o 
  -4  11   0     3007.11     3134.51     75.01 o 
  -3  11   0     5289.74     5404.95    116.03 o 
  -2  11   0     3335.69     3539.95     78.44 o 
  -1  11   0     2251.23     2342.00     49.55 o 
   0  11   0     1502.95     1491.90     36.26 o 
   1  11   0       11.47       11.00      4.95 o 
   2  11   0     1541.71     1571.76     33.54 o 
   3  11   0       25.07       23.49      9.78 o 
   4  11   0     1796.00     1846.64     54.12 o 
   5  11   0     1636.92     1748.42     71.82 o 
   6  11   0      774.59      640.22     37.31 o 
  -8  12   0     2980.44     3080.53    114.30 o 
  -7  12   0       23.07       18.41     19.50 o 
  -6  12   0      834.11      861.81     31.54 o 
  -5  12   0     1314.88     1242.85     38.79 o 
  -4  12   0      125.48      156.96     12.83 o 
  -3  12   0       79.56       51.46     15.72 o 
  -2  12   0     1938.53     1969.01     51.41 o 
  -1  12   0     3788.15     3853.02     79.63 o 
   0  12   0     1558.59     1571.70     40.49 o 
   1  12   0      875.11      884.33     26.10 o 
   2  12   0      161.24      156.76      9.74 o 
   3  12   0     2505.83     2583.18     72.48 o 
   4  12   0     1736.05     1753.31     64.79 o 
   5  12   0     1777.36     1839.95     71.63 o 
  -7  13   0     1003.90     1045.06     45.34 o 
  -6  13   0       43.88       22.18     37.85 o 
  -5  13   0       38.86       67.80     18.55 o 
  -4  13   0      926.10      916.35     44.13 o 
  -3  13   0      937.28      929.90     48.86 o 
  -2  13   0     3918.89     4171.16    102.44 o 
  -1  13   0     1632.51     1616.66     55.06 o 
   0  13   0     4158.57     4197.95     93.26 o 
   1  13   0       72.87       14.22     14.14 o 
   2  13   0       27.80        9.15     13.00 o 
   3  13   0       69.32       54.87     10.22 o 
   4  13   0        3.73        3.00     12.66 o 
  -6  14   0      332.72      332.62     35.66 o 
  -5  14   0       14.97       14.49     20.91 o 
  -4  14   0      242.18      224.64     26.01 o 
  -3  14   0        4.72      -14.38     14.38 o 
  -2  14   0      903.74      889.69     34.62 o 
  -1  14   0      256.45      226.81     19.96 o 
   0  14   0     2533.61     2541.69    103.45 o 
   1  14   0      166.10      121.54     21.64 o 
   2  14   0      117.00       78.74     30.69 o 
   3  14   0      383.39      330.07     49.69 o 
  -5  15   0      843.04      798.61     55.61 o 
  -4  15   0      125.50       84.41     23.79 o 
  -3  15   0      102.09       43.91     24.81 o 
  -2  15   0     2977.23     3171.66    279.06 o 
  -1  15   0     1168.70     1161.92     63.89 o 
   0  15   0     1059.87      919.45     53.83 o 
   1  15   0       74.98       23.66     27.57 o 
   1 -16   1       90.60       55.14     33.57 o 
   2 -16   1      120.02       57.63     46.18 o 
   3 -16   1       11.02        2.03     19.79 o 
  -2 -15   1     2180.41     1998.80    152.18 o 
  -1 -15   1     1990.56     2129.13    102.87 o 
   0 -15   1      119.86      108.37     27.53 o 
   1 -15   1     1558.56     1617.01     85.13 o 
   2 -15   1       79.25       80.81     23.25 o 
   3 -15   1      638.21      639.05     43.74 o 
   4 -15   1      431.24      417.23     35.67 o 
   5 -15   1     2110.83     2059.98    103.44 o 
  -3 -14   1      134.56       48.29     43.46 o 
  -2 -14   1       32.28       16.43     34.85 o 
  -1 -14   1      745.78      686.30     41.82 o 
   0 -14   1     1339.26     1302.95     64.64 o 
   1 -14   1     1566.21     1520.72     49.78 o 
   2 -14   1     1379.22     1400.86     47.39 o 
   3 -14   1     1308.30     1356.55     60.97 o 
   4 -14   1     1252.38     1198.25     54.58 o 
   5 -14   1     1780.34     1838.11     83.73 o 
   6 -14   1     2295.26     2334.42    106.71 o 
   7 -14   1      297.85      241.46     45.09 o 
  -4 -13   1      234.67      209.61     27.96 o 
  -3 -13   1      159.08      139.98     13.25 o 
  -2 -13   1      985.02      972.67     44.81 o 
  -1 -13   1     2404.29     2507.38     87.78 o 
   0 -13   1     1234.62     1123.70     37.68 o 
   1 -13   1     6782.02     7143.81    160.41 o 
   2 -13   1     1033.50     1087.79     36.02 o 
   3 -13   1      904.77      850.78     31.64 o 
   4 -13   1      317.62      329.89     26.43 o 
   5 -13   1     1286.34     1300.15     56.94 o 
   6 -13   1      329.63      323.83     21.07 o 
   7 -13   1     3086.43     3129.29    107.22 o 
   8 -13   1      146.87      125.49     17.79 o 
  -5 -12   1      796.71      784.57     45.12 o 
  -4 -12   1      106.76       82.95     16.93 o 
  -3 -12   1      200.43      198.03     14.58 o 
  -2 -12   1      178.32      162.42     15.26 o 
  -1 -12   1     4003.84     4132.30    103.88 o 
   0 -12   1     1247.72     1271.87     39.36 o 
   1 -12   1     4446.46     4552.31    122.25 o 
   2 -12   1     5223.74     5245.08    115.04 o 
   3 -12   1     2580.07     2546.10     64.48 o 
   4 -12   1      949.00      910.06     30.46 o 
   5 -12   1      152.62      162.76     10.82 o 
   6 -12   1      274.72      254.70     23.66 o 
   7 -12   1       79.70       95.50     14.36 o 
   8 -12   1      309.50      298.93     31.25 o 
  -6 -11   1      713.64      647.38     46.35 o 
  -5 -11   1     2318.45     2461.77    154.09 o 
  -4 -11   1     2330.98     2399.65     73.19 o 
  -3 -11   1        6.17        9.99      5.67 o 
  -2 -11   1     1390.30     1416.96     39.75 o 
  -1 -11   1      344.56      369.00     15.35 o 
   0 -11   1     6349.56     6446.85    119.79 o 
   1 -11   1     4378.54     4264.18     94.94 o 
   2 -11   1     2951.89     3022.58     67.18 o 
   3 -11   1       54.57       56.29     15.42 o 
   4 -11   1     2607.09     2615.27     56.75 o 
   5 -11   1      176.59      180.13     17.13 o 
   6 -11   1      112.54      110.98     12.34 o 
   7 -11   1     1768.03     1852.26    119.62 o 
   8 -11   1     1015.43     1187.57    100.06 o 
   9 -11   1     2608.76     2573.20    107.78 o 
  -7 -10   1     1371.79     1371.05     83.84 o 
  -6 -10   1      901.29      957.71     57.98 o 
  -5 -10   1     6082.76     6403.06    149.85 o 
  -4 -10   1      299.88      269.45     12.90 o 
  -3 -10   1     2149.15     2240.95     32.46 o 
  -2 -10   1      285.69      264.23     20.13 o 
  -1 -10   1     2127.50     2158.71     39.77 o 
   0 -10   1       28.09       42.11      6.34 o 
   1 -10   1     1292.57     1261.31     30.20 o 
   2 -10   1     6756.27     6955.42    137.92 o 
   3 -10   1     9108.97     9235.67    181.63 o 
   4 -10   1     2646.34     2640.92     48.29 o 
   5 -10   1     4483.82     4777.56     91.27 o 
   6 -10   1      168.26      193.54     10.16 o 
   7 -10   1      175.28      199.68     17.40 o 
   8 -10   1     1110.21     1111.60     40.10 o 
   9 -10   1      515.25      543.35     33.42 o 
  -7  -9   1        6.71        6.18     23.34 o 
  -6  -9   1     1605.74     1795.19     72.01 o 
  -5  -9   1     2570.10     2619.44     59.46 o 
  -4  -9   1     1712.75     1766.98     38.85 o 
  -3  -9   1      307.86      291.12      7.80 o 
  -2  -9   1     2360.22     2301.85     30.78 o 
  -1  -9   1      467.23      497.16      9.44 o 
   0  -9   1     1132.72     1151.85     21.93 o 
   1  -9   1     1718.47     1710.53     29.38 o 
   2  -9   1     1050.66     1026.41     25.09 o 
   3  -9   1       25.03       18.85      4.52 o 
   4  -9   1      441.70      417.06     27.02 o 
   5  -9   1       20.30       18.22      5.49 o 
   6  -9   1      716.39      734.03     23.62 o 
   7  -9   1      123.92      106.40      9.55 o 
   8  -9   1      276.11      293.85     21.22 o 
   9  -9   1     1237.88     1273.93     53.98 o 
  10  -9   1     2129.39     1775.47    269.75 o 
  -8  -8   1       23.79       39.58     21.46 o 
  -7  -8   1     3936.94     4229.25    110.95 o 
  -6  -8   1     1694.80     1737.75     45.09 o 
  -5  -8   1     7962.30     8380.51    141.68 o 
  -4  -8   1        8.52        3.45      2.75 o 
  -3  -8   1      254.73      240.35      6.83 o 
  -2  -8   1     2422.72     2536.38     32.73 o 
  -1  -8   1      373.27      335.36      6.48 o 
   0  -8   1     2758.11     2655.74     42.53 o 
   1  -8   1     5379.66     5472.25     77.74 o 
   2  -8   1     3735.69     3683.60     61.27 o 
   3  -8   1    23712.05    24132.65    348.62 o 
   4  -8   1      562.28      572.28      9.68 o 
   5  -8   1     2736.07     2871.03     43.99 o 
   6  -8   1      315.94      305.16     11.77 o 
   7  -8   1        1.28        7.06      6.26 o 
   8  -8   1     2566.34     2698.39     74.70 o 
   9  -8   1      153.29      139.86     14.15 o 
  10  -8   1      466.22      438.47     44.00 o 
  -8  -7   1       54.99       35.99     15.21 o 
  -7  -7   1      210.91      189.27     18.67 o 
  -6  -7   1        4.86        9.56      9.29 o 
  -5  -7   1     1618.20     1595.83     29.94 o 
  -4  -7   1     3947.40     3894.98     49.66 o 
  -3  -7   1     1928.43     1941.49     28.56 o 
  -2  -7   1     2342.96     2312.51     29.63 o 
  -1  -7   1     3155.12     3036.20     38.59 o 
   0  -7   1      672.12      752.83     15.37 o 
   1  -7   1     3989.59     3982.85     58.36 o 
   2  -7   1    10823.88    10712.62    125.24 o 
   3  -7   1     1957.34     1929.84     25.25 o 
   4  -7   1       74.07       88.45      4.00 o 
   5  -7   1      202.90      190.02      8.00 o 
   6  -7   1      268.46      257.52      9.85 o 
   7  -7   1        6.49        4.73      9.53 o 
   8  -7   1       35.44       17.18      6.75 o 
   9  -7   1      568.35      557.04     23.55 o 
  10  -7   1     2940.07     2905.56    107.09 o 
  -9  -6   1       34.32       43.05     30.76 o 
  -8  -6   1       33.55       -4.97     13.56 o 
  -7  -6   1      882.69      839.50     40.37 o 
  -6  -6   1     2792.34     2854.30     50.59 o 
  -5  -6   1     2272.50     2237.32     38.09 o 
  -4  -6   1      540.00      525.48     10.71 o 
  -3  -6   1     3185.06     3203.18     41.49 o 
  -2  -6   1      402.34      366.39      7.62 o 
  -1  -6   1     3392.55     3202.89     38.43 o 
   0  -6   1     3434.11     3467.03     47.23 o 
   1  -6   1      483.76      434.44      8.75 o 
   2  -6   1     2470.61     2383.96     32.07 o 
   3  -6   1    10151.83     9680.82    113.47 o 
   4  -6   1     4593.84     4673.11     53.63 o 
   5  -6   1     3732.06     3855.91     49.12 o 
   6  -6   1       13.84       18.13      5.00 o 
   7  -6   1     2836.40     2927.80     51.57 o 
   8  -6   1     3027.89     3197.50     60.36 o 
   9  -6   1       13.69       13.35     11.52 o 
  10  -6   1     1063.82     1009.98     59.55 o 
  -9  -5   1      592.92      575.25     37.01 o 
  -8  -5   1     1222.85     1168.54     44.32 o 
  -7  -5   1      244.55      211.47     18.12 o 
  -6  -5   1        0.54       -4.21      4.87 o 
  -5  -5   1      859.52      836.48     16.92 o 
  -4  -5   1     4894.29     4754.46     68.70 o 
  -3  -5   1     4560.41     4392.63     51.80 o 
  -2  -5   1     1434.22     1392.74     18.13 o 
  -1  -5   1     6580.53     6466.88     73.01 o 
   0  -5   1      514.39      466.48      7.62 o 
   1  -5   1     5338.98     5301.80    143.30 o 
   2  -5   1    13993.72    13195.46    487.60 o 
   3  -5   1     9170.90     8978.68    105.50 o 
   4  -5   1       75.42      107.88      3.41 o 
   5  -5   1     2457.74     2272.98     28.63 o 
   6  -5   1      133.17      132.52      6.67 o 
   7  -5   1      283.49      263.02     10.32 o 
   8  -5   1       42.81       39.15      8.68 o 
   9  -5   1      968.97      942.57     28.89 o 
  10  -5   1     3865.34     3776.46    134.02 o 
 -10  -4   1      290.22      234.81     31.72 o 
  -9  -4   1      868.15      834.48     44.23 o 
  -8  -4   1       20.85       27.01     13.20 o 
  -7  -4   1      402.12      311.69     16.57 o 
  -6  -4   1     2143.81     2071.03     37.16 o 
  -5  -4   1     9384.29     9650.71    126.22 o 
  -4  -4   1     2760.42     2795.05     38.96 o 
  -3  -4   1    10058.61     9848.53    103.43 o 
  -2  -4   1     6792.63     6815.64     76.82 o 
  -1  -4   1      938.50      919.71     12.41 o 
   0  -4   1      300.52      326.80      5.09 o 
   1  -4   1     2264.22     2290.56     26.57 o 
   2  -4   1     6363.68     6346.48     75.08 o 
   3  -4   1    11336.46    11103.51    120.30 o 
   4  -4   1    12440.46    13053.46    142.37 o 
   5  -4   1    23945.39    23642.70    238.93 o 
   6  -4   1     3781.01     3959.38     52.51 o 
   7  -4   1     8195.27     8354.23    112.74 o 
   8  -4   1      273.73      285.12     15.50 o 
   9  -4   1       41.74       44.97     10.47 o 
  10  -4   1      534.95      548.48     33.84 o 
 -10  -3   1      387.94      322.74     29.00 o 
  -9  -3   1     1831.86     1838.14     90.52 o 
  -8  -3   1      106.57       97.51     15.15 o 
  -7  -3   1      135.13      134.47     13.23 o 
  -6  -3   1       31.90       20.05      4.61 o 
  -5  -3   1     5398.07     5491.85     70.18 o 
  -4  -3   1        2.73       17.80      2.63 o 
  -3  -3   1    11539.35    10075.55    104.74 o 
  -2  -3   1       62.00       45.13      3.77 o 
  -1  -3   1    25059.54    23634.27    236.02 o 
   0  -3   1      179.93      158.97      5.15 o 
   1  -3   1      436.48      431.15      6.76 o 
   2  -3   1     1343.04     1415.46     18.58 o 
   3  -3   1     1108.62     1014.79     13.76 o 
   4  -3   1     3265.90     3398.90     39.78 o 
   5  -3   1      319.33      282.38      7.21 o 
   6  -3   1      579.53      571.36     15.80 o 
   7  -3   1      254.44      268.37      9.58 o 
   8  -3   1      610.83      659.77     18.30 o 
   9  -3   1      172.75      209.62     17.31 o 
  10  -3   1     1034.28     1012.23     38.94 o 
 -10  -2   1     1235.55     1217.69     55.83 o 
  -9  -2   1     1130.38     1176.15     43.39 o 
  -8  -2   1     2549.43     2734.98     75.57 o 
  -7  -2   1      306.76      276.47     14.06 o 
  -6  -2   1       45.11       37.02      5.02 o 
  -5  -2   1     8398.67     8519.27    148.51 o 
  -4  -2   1     4953.84     4718.87     75.67 o 
  -3  -2   1     5652.34     4870.22     61.99 o 
  -2  -2   1     2639.41     2648.34     29.41 o 
  -1  -2   1     1953.95     1885.62     25.49 o 
   0  -2   1      662.69      694.96     11.66 o 
   1  -2   1      975.92     1032.21     17.67 o 
   2  -2   1      423.43      530.66      9.29 o 
   3  -2   1    10725.25    10350.87    112.29 o 
   4  -2   1    11865.95    11830.35    155.76 o 
   5  -2   1    17500.90    17150.14    198.41 o 
   6  -2   1    10458.27    10486.18    127.06 o 
   7  -2   1     5219.60     5101.23     71.37 o 
   8  -2   1     1352.94     1285.54     33.68 o 
   9  -2   1      102.19       64.15     12.30 o 
  10  -2   1      395.54      359.41     21.29 o 
 -10  -1   1     3180.63     3571.30    125.68 o 
  -9  -1   1     3753.87     3922.91    102.20 o 
  -8  -1   1      778.75      716.45     34.20 o 
  -7  -1   1     3243.52     3208.46     57.49 o 
  -6  -1   1      372.24      386.81     10.28 o 
  -5  -1   1     2214.19     2226.72     28.28 o 
  -4  -1   1       14.17       31.66      3.49 o 
  -3  -1   1    11557.37    10814.20    146.01 o 
  -2  -1   1     2206.85     2264.43     33.70 o 
   0  -1   1     6879.49     6690.88     88.04 o 
   1  -1   1     9940.25     9771.91    128.40 o 
   2  -1   1     1641.19     1712.63     22.30 o 
   3  -1   1     1290.95     1233.78     16.92 o 
   4  -1   1     4050.55     4068.01     61.82 o 
   5  -1   1      372.47      363.33     10.96 o 
   6  -1   1      497.49      495.44     10.98 o 
   7  -1   1      338.45      283.01      9.67 o 
   8  -1   1      192.26      210.79     14.51 o 
   9  -1   1     2082.37     2039.92     51.61 o 
  10  -1   1      534.42      503.93     46.77 o 
 -10   0   1     1357.88     1278.94     57.60 o 
  -9   0   1     1478.33     1544.85     43.19 o 
  -8   0   1     1567.23     1659.09     50.11 o 
  -7   0   1     1951.95     1910.79     36.27 o 
  -6   0   1     1986.16     2042.43     30.51 o 
  -5   0   1     2024.68     1852.79     24.40 o 
  -4   0   1       80.43       46.39      3.50 o 
  -3   0   1    17640.87    17249.07    208.06 o 
  -2   0   1     1891.98     1997.16     30.65 o 
  -1   0   1    15766.83    14606.60    163.84 o 
   0   0   1      203.40      202.74     42.11 o 
   1   0   1      211.24      214.63      6.25 o 
   2   0   1       22.56       37.49      2.29 o 
   3   0   1      110.79      104.42      3.20 o 
   4   0   1     1856.09     1993.11     28.31 o 
   5   0   1    10896.56    11047.35    140.56 o 
   6   0   1     1814.49     1846.34     30.31 o 
   7   0   1    10338.74    10855.62    198.10 o 
   8   0   1      725.37      677.25     18.86 o 
   9   0   1     1288.82     1352.28     39.14 o 
  10   0   1        5.66       12.47     12.16 o 
 -10   1   1     1349.54     1347.14     50.26 o 
  -9   1   1     3921.63     4050.17     90.36 o 
  -8   1   1     1038.60      984.40     29.16 o 
  -7   1   1      722.35      694.10     16.42 o 
  -6   1   1       56.86       54.00      4.04 o 
  -5   1   1      626.58      657.07     11.15 o 
  -4   1   1       54.15       60.77      3.60 o 
  -3   1   1    17642.79    17000.84    207.33 o 
  -2   1   1     3266.48     3146.19     33.80 o 
   0   1   1    25092.79    22560.25    503.86 o 
   1   1   1    34576.57    30352.93    673.68 o 
   2   1   1     1961.07     1944.09     28.60 o 
   3   1   1      946.82     1059.59     15.35 o 
   4   1   1      231.16      174.93      4.88 o 
   5   1   1       98.22      106.35      5.62 o 
   6   1   1      497.18      514.89     12.44 o 
   7   1   1     3657.88     3778.24     64.40 o 
   8   1   1       42.24       58.57      8.76 o 
   9   1   1     3286.52     3401.82     80.17 o 
  10   1   1       46.15       23.07     28.01 o 
 -10   2   1        4.08       19.37     14.01 o 
  -9   2   1     2183.30     2299.11     62.87 o 
  -8   2   1       64.44       83.18     10.25 o 
  -7   2   1     4712.88     4743.78     65.20 o 
  -6   2   1     9631.83     9612.45    111.54 o 
  -5   2   1      367.79      265.35      6.21 o 
  -4   2   1      162.81       98.41      4.73 o 
  -3   2   1     3752.05     3796.89     41.36 o 
  -2   2   1     1147.64     1123.65     13.63 o 
  -1   2   1     2049.49     2025.58     24.90 o 
   0   2   1     4693.26     4677.14     57.85 o 
   1   2   1     1217.73     1239.78     21.07 o 
   2   2   1     2942.23     2848.90     34.87 o 
   3   2   1     2637.23     2701.43     32.15 o 
   4   2   1     5561.56     6011.25     91.85 o 
   5   2   1     4584.26     4620.57     63.62 o 
   6   2   1      677.16      621.31     14.18 o 
   7   2   1    11787.49    11801.62    185.93 o 
   8   2   1     3892.17     4013.23    167.06 o 
   9   2   1     2806.54     2915.55    100.47 o 
  10   2   1        2.62       -9.17     26.06 o 
 -10   3   1      116.06       81.60     16.02 o 
  -9   3   1      901.38      928.38     30.74 o 
  -8   3   1      610.43      666.57     24.78 o 
  -7   3   1       60.21       68.30      5.70 o 
  -6   3   1      223.39      209.72      8.18 o 
  -5   3   1        1.09        8.37      3.08 o 
  -4   3   1      211.26      199.97      5.31 o 
  -3   3   1     9974.93    10032.51    110.42 o 
  -2   3   1       10.54       14.13      2.79 o 
  -1   3   1     8449.06     7857.08    204.56 o 
   0   3   1      492.16      550.13      7.99 o 
   1   3   1    15510.84    14601.75    155.99 o 
   2   3   1     2726.94     2810.09     37.92 o 
   3   3   1     2216.98     2193.34     30.35 o 
   4   3   1      112.50      104.19      4.52 o 
   5   3   1      112.33      115.06      8.67 o 
   6   3   1      363.83      342.28     17.44 o 
   7   3   1        4.74        3.18      6.39 o 
   8   3   1       18.18        8.51     12.71 o 
   9   3   1      576.47      530.92     36.88 o 
  10   3   1      136.10       83.73     21.81 o 
 -10   4   1      270.01      238.97     22.26 o 
  -9   4   1      734.55      698.53     30.79 o 
  -8   4   1      174.96      162.57      9.56 o 
  -7   4   1     8574.35     8742.05    118.33 o 
  -6   4   1     3831.79     3871.20     49.68 o 
  -5   4   1     4418.26     4521.24     54.59 o 
  -4   4   1    10128.69    10279.13    115.51 o 
  -3   4   1     3303.19     3452.50     40.00 o 
  -2   4   1     6661.29     6646.82     79.75 o 
  -1   4   1     1882.33     1819.30     73.28 o 
   0   4   1     4078.11     3791.84     45.88 o 
   1   4   1      861.89      880.21     12.34 o 
   2   4   1     1359.14     1517.00     22.44 o 
   3   4   1     4941.65     4834.53     63.76 o 
   4   4   1      320.76      359.63     10.01 o 
   5   4   1      368.09      312.53     12.75 o 
   6   4   1     1908.78     2030.09     40.64 o 
   7   4   1     5775.86     5817.44    113.99 o 
   8   4   1     3465.50     3500.10     82.85 o 
   9   4   1     3476.56     3658.26    122.56 o 
 -10   5   1      275.42      268.89     24.12 o 
  -9   5   1     1653.78     1671.31     53.50 o 
  -8   5   1     1837.05     1831.27     40.27 o 
  -7   5   1    10263.43    10548.58    141.41 o 
  -6   5   1      162.96      146.94      9.36 o 
  -5   5   1      195.59      188.51      7.00 o 
  -4   5   1      573.09      563.67      9.91 o 
  -3   5   1      986.17     1012.32     14.18 o 
  -2   5   1     2262.38     2274.28     27.54 o 
  -1   5   1     5480.56     5329.17     59.84 o 
   0   5   1      799.67     1065.79     13.84 o 
   1   5   1    21782.64    19942.49    241.53 o 
   2   5   1     2973.68     3014.44     38.58 o 
   3   5   1     4676.02     4665.16     62.10 o 
   4   5   1       12.62       23.00      4.76 o 
   5   5   1      211.19      182.77     10.67 o 
   6   5   1      456.89      456.16     16.00 o 
   7   5   1     1451.79     1437.80     39.56 o 
   8   5   1      487.83      452.85     22.10 o 
   9   5   1      977.26      922.56     47.95 o 
 -10   6   1       39.45       22.08     15.26 o 
  -9   6   1      339.13      270.29     21.00 o 
  -8   6   1      128.92      123.37      9.40 o 
  -7   6   1     7620.30     7718.84    118.44 o 
  -6   6   1     1571.72     1580.63     25.56 o 
  -5   6   1     2944.30     2966.29     40.30 o 
  -4   6   1        4.44        6.62      3.16 o 
  -3   6   1       13.01       33.19      3.96 o 
  -2   6   1      386.57      358.60     13.15 o 
  -1   6   1      639.81      578.57      8.50 o 
   0   6   1    11722.52    11394.75    132.23 o 
   1   6   1      444.77      498.26      8.65 o 
   2   6   1     3450.82     3350.24     44.13 o 
   3   6   1     2852.91     2945.92     42.27 o 
   4   6   1     4116.49     4247.70     60.57 o 
   5   6   1      186.70      214.37      9.66 o 
   6   6   1      209.24      234.92     12.12 o 
   7   6   1     1249.98     1206.23     36.95 o 
   8   6   1     2804.33     2868.95     84.31 o 
   9   6   1     1794.49     1741.14     78.31 o 
 -10   7   1      381.12      437.51     36.16 o 
  -9   7   1     1472.81     1439.73     50.47 o 
  -8   7   1     3721.08     3702.86     69.00 o 
  -7   7   1     7628.31     7739.91    109.15 o 
  -6   7   1     1296.25     1291.42     23.65 o 
  -5   7   1      100.53       98.66      5.05 o 
  -4   7   1      171.14      174.48      6.04 o 
  -3   7   1     4636.39     4693.11     55.30 o 
  -2   7   1     1352.43     1401.90     21.32 o 
  -1   7   1     9937.80     9825.05    165.74 o 
   0   7   1     1678.37     1591.12     21.41 o 
   1   7   1    28130.13    26449.02   1218.61 o 
   2   7   1    10880.96    10655.20    121.09 o 
   3   7   1     8990.30     9076.46    112.75 o 
   4   7   1      234.51      227.40     11.81 o 
   5   7   1      987.49     1031.78     23.45 o 
   6   7   1      492.41      467.35     19.54 o 
   7   7   1      159.71      190.48     17.47 o 
   8   7   1      209.78      180.48     19.05 o 
 -10   8   1        7.39       -1.12     20.72 o 
  -9   8   1        2.60       35.22     19.47 o 
  -8   8   1      196.18      164.39     14.09 o 
  -7   8   1     3300.41     3467.53     59.84 o 
  -6   8   1     9324.84     9530.66    145.81 o 
  -5   8   1     4416.17     4518.14     63.57 o 
  -4   8   1     3235.57     3396.53     47.46 o 
  -3   8   1     7840.95     8146.44     98.08 o 
  -2   8   1      847.44      869.05     19.42 o 
  -1   8   1      128.07       80.18      8.72 o 
   0   8   1     8568.03     8495.89    156.03 o 
   1   8   1      258.24      206.23     10.13 o 
   2   8   1      393.15      334.17     11.48 o 
   3   8   1     1782.35     1759.05     40.29 o 
   4   8   1       98.56      103.52      9.15 o 
   5   8   1      968.19      970.15     24.49 o 
   6   8   1      320.95      313.21     23.89 o 
   7   8   1      323.99      305.86     46.59 o 
   8   8   1     2556.58     2528.40    131.80 o 
  -9   9   1      617.48      623.25     41.33 o 
  -8   9   1      893.50     1009.63     37.93 o 
  -7   9   1      996.98     1079.87     30.96 o 
  -6   9   1      630.28      629.27     19.56 o 
  -5   9   1      304.98      286.40      9.25 o 
  -4   9   1      523.68      531.23     53.03 o 
  -3   9   1     1206.36     1210.98     18.95 o 
  -2   9   1      159.38      144.03     10.18 o 
  -1   9   1      126.37      133.82      9.35 o 
   0   9   1      743.43      675.05     19.68 o 
   1   9   1     8643.86     8710.11    102.56 o 
   2   9   1     2228.19     2294.50     31.82 o 
   3   9   1     7677.30     7734.67    120.68 o 
   4   9   1      984.32      964.67     29.60 o 
   5   9   1     5377.32     5638.47    163.18 o 
   6   9   1      420.79      386.40     23.28 o 
   7   9   1      108.65      101.85     30.32 o 
  -9  10   1        0.78      -14.91     16.79 o 
  -8  10   1       11.34       13.55     14.82 o 
  -7  10   1     3352.30     3605.32     94.10 o 
  -6  10   1     3819.94     3940.42     99.08 o 
  -5  10   1     5127.29     5355.00     89.88 o 
  -4  10   1      231.04      241.03     11.76 o 
  -3  10   1     5467.22     5463.51    114.18 o 
  -2  10   1     2387.31     2405.26     57.39 o 
  -1  10   1       56.02       42.28      9.93 o 
   0  10   1     1576.58     1496.28     43.66 o 
   1  10   1       29.07       24.38      2.49 o 
   2  10   1      121.68       94.37      9.86 o 
   3  10   1     1950.95     1946.98     45.29 o 
   4  10   1       44.57       51.62     12.04 o 
   5  10   1     1679.74     1780.16     53.25 o 
   6  10   1      593.24      598.37     45.68 o 
   7  10   1      214.74      229.60     42.29 o 
  -9  11   1     1853.68     1674.70    259.47 o 
  -8  11   1       35.01       13.97     13.88 o 
  -7  11   1      330.48      296.69     29.97 o 
  -6  11   1     1098.38     1105.97     38.20 o 
  -5  11   1       41.40       48.39      6.59 o 
  -4  11   1     1535.30     1602.11     59.41 o 
  -3  11   1       60.59       50.76     17.37 o 
  -2  11   1      842.37      740.54     45.86 o 
  -1  11   1     1151.33     1221.23     30.93 o 
   0  11   1       12.75       36.83      7.15 o 
   1  11   1     1702.05     1594.81     45.06 o 
   2  11   1     1851.47     1916.97     41.86 o 
   3  11   1     1411.69     1435.88     52.94 o 
   4  11   1     3933.64     4244.98    141.45 o 
   5  11   1     2123.21     2133.37     73.62 o 
   6  11   1      901.91      837.13     44.27 o 
  -8  12   1      782.73      786.45     42.92 o 
  -7  12   1     1219.93     1274.62     50.87 o 
  -6  12   1      177.17      144.87     22.47 o 
  -5  12   1     1859.61     1930.40     55.51 o 
  -4  12   1      899.27      839.16     31.53 o 
  -3  12   1     4618.84     4627.58    110.31 o 
  -2  12   1     2634.54     2885.00     62.82 o 
  -1  12   1     1614.02     1770.20     43.38 o 
   0  12   1     1073.20      999.68     29.27 o 
   1  12   1      939.47      925.89     29.17 o 
   2  12   1      102.46      102.43     26.87 o 
   3  12   1      379.01      330.04     19.11 o 
   4  12   1      206.63      167.67     18.02 o 
   5  12   1      186.89      118.70     19.25 o 
  -7  13   1      137.57      113.85     34.11 o 
  -6  13   1       92.46       51.21     27.15 o 
  -5  13   1        1.26       -9.36     15.36 o 
  -4  13   1      367.58      337.48     26.36 o 
  -3  13   1       29.08       40.64     10.25 o 
  -2  13   1     1271.38     1198.59     40.69 o 
  -1  13   1     2075.84     2052.36     51.00 o 
   0  13   1        0.79        5.69      9.23 o 
   1  13   1       37.05       21.98     24.01 o 
   2  13   1     1761.94     1800.82     78.71 o 
   3  13   1       68.02       54.11     28.08 o 
   4  13   1     1185.82     1063.08     51.87 o 
  -6  14   1       12.64      -17.17     19.55 o 
  -5  14   1       76.57      115.77     27.06 o 
  -4  14   1      162.49      149.96     40.93 o 
  -3  14   1     6313.01     6628.97    237.64 o 
  -2  14   1     1364.54     1420.57     52.90 o 
  -1  14   1     3011.44     2938.41     93.00 o 
   0  14   1      479.32      494.40     29.81 o 
   1  14   1       77.78       59.30     23.28 o 
   2  14   1      561.92      561.01     45.64 o 
   3  14   1       16.19       15.49     25.29 o 
  -5  15   1      112.50       95.68     32.08 o 
  -4  15   1      669.57      684.13    113.48 o 
  -3  15   1      443.08      360.50     36.13 o 
  -2  15   1        1.17      -27.96     27.96 o 
  -1  15   1      150.71       82.91     26.48 o 
   0  15   1       43.93        2.02     33.26 o 
   1  15   1        5.94      -36.68     36.68 o 
   0 -16   2      276.65      255.23     30.42 o 
   1 -16   2      227.51      270.18     46.81 o 
   2 -16   2       20.94       16.79     31.15 o 
   3 -16   2      623.61      579.58     47.11 o 
   4 -16   2     1043.59      963.77     67.02 o 
  -2 -15   2        0.98        4.89     19.98 o 
  -1 -15   2      405.61      370.24     35.45 o 
   0 -15   2       50.46       25.85     16.70 o 
   1 -15   2      577.06      589.47     31.29 o 
   2 -15   2      213.56      201.43     65.85 o 
   3 -15   2      334.27      324.71     31.08 o 
   4 -15   2     1956.36     1838.16     90.48 o 
   5 -15   2     2855.92     3000.63    138.27 o 
   6 -15   2     1992.89     1674.40    208.03 o 
  -4 -14   2      721.84      691.14     79.21 o 
  -3 -14   2     2480.87     2581.55    136.06 o 
  -2 -14   2     3325.98     3354.42    134.73 o 
  -1 -14   2     1894.27     1876.10     80.34 o 
   0 -14   2     2859.31     2973.72     82.77 o 
   1 -14   2        0.20        7.47      9.92 o 
   2 -14   2     1460.68     1499.58     50.97 o 
   3 -14   2       52.27       62.92     17.89 o 
   4 -14   2     1120.42     1214.05     56.96 o 
   5 -14   2      187.25      175.81     27.92 o 
   6 -14   2     1800.25     1835.73     93.19 o 
   7 -14   2      509.62      564.42     46.27 o 
  -5 -13   2      213.16      190.90     23.62 o 
  -4 -13   2        4.88       -2.18     27.18 o 
  -3 -13   2       21.71        1.45      8.02 o 
  -2 -13   2        7.08       20.67     23.83 o 
  -1 -13   2     1384.34     1404.28     65.86 o 
   0 -13   2     1633.53     1654.46     54.37 o 
   1 -13   2     1315.45     1355.75     42.47 o 
   2 -13   2      198.40      193.06     22.61 o 
   3 -13   2      130.68      127.03     13.32 o 
   4 -13   2      975.55      958.20     45.16 o 
   5 -13   2     2004.12     2051.57     75.09 o 
   6 -13   2     2490.08     2468.39    145.37 o 
   7 -13   2      456.09      465.75     29.87 o 
   8 -13   2      323.18      276.07     27.02 o 
  -6 -12   2      212.96      108.96     43.15 o 
  -5 -12   2       22.70       45.83     18.38 o 
  -4 -12   2        9.20       13.34      9.97 o 
  -3 -12   2      325.76      342.14     34.29 o 
  -2 -12   2     3695.48     3782.66     82.76 o 
  -1 -12   2     4540.86     4752.86    120.93 o 
   0 -12   2     6806.79     6984.40    156.69 o 
   1 -12   2     1912.56     1954.16     51.25 o 
   2 -12   2      277.95      277.67     22.00 o 
   3 -12   2       16.16       10.83     14.25 o 
   4 -12   2      112.17      161.40     23.29 o 
   5 -12   2       82.96       60.53     10.77 o 
   6 -12   2     1505.16     1557.64     49.96 o 
   7 -12   2     1454.76     1549.56     59.08 o 
   8 -12   2     4091.96     4107.01    142.39 o 
  -6 -11   2     1512.67     1475.38     76.47 o 
  -5 -11   2      132.29      142.37     43.54 o 
  -4 -11   2     1188.28     1295.23     40.64 o 
  -3 -11   2      675.62      674.55     25.40 o 
  -2 -11   2     1338.50     1328.96     24.93 o 
  -1 -11   2        1.82        2.62      5.75 o 
   0 -11   2     5385.68     5524.67    144.99 o 
   1 -11   2      886.02      878.05     23.82 o 
   2 -11   2     1272.89     1321.71     31.81 o 
   3 -11   2     1265.58     1310.63     36.03 o 
   4 -11   2     3788.09     4064.62     82.75 o 
   5 -11   2       54.44       45.68     10.11 o 
   6 -11   2      597.54      616.82     27.90 o 
   7 -11   2     1673.27     1755.58     73.93 o 
   8 -11   2       22.63        8.29     16.27 o 
   9 -11   2       87.06       87.74     16.84 o 
  -7 -10   2     1125.21     1139.96     64.60 o 
  -6 -10   2       26.53       46.47     20.26 o 
  -5 -10   2     1678.94     1738.36     88.40 o 
  -4 -10   2       29.19       31.05      6.94 o 
  -3 -10   2      253.83      248.64      9.63 o 
  -2 -10   2     3387.07     3237.65    177.72 o 
  -1 -10   2     7740.21     7884.14     93.01 o 
   0 -10   2     2360.86     2383.25     46.04 o 
   1 -10   2      242.40      217.23     17.17 o 
   2 -10   2     1064.33     1108.13     25.59 o 
   3 -10   2      634.54      617.55     18.84 o 
   4 -10   2      192.40      213.03      7.92 o 
   5 -10   2     1742.11     1734.79     34.88 o 
   6 -10   2      352.31      323.41     13.53 o 
   7 -10   2     1416.38     1498.15     46.89 o 
   8 -10   2      828.75      834.19     34.03 o 
   9 -10   2     1008.32      999.54     47.71 o 
  -8  -9   2     1640.70     1597.76     96.71 o 
  -7  -9   2      322.40      275.26     30.01 o 
  -6  -9   2     4196.39     4342.73    112.73 o 
  -5  -9   2      169.49      173.71     12.74 o 
  -4  -9   2     2910.97     3005.41     72.90 o 
  -3  -9   2     9031.56     9258.26    117.95 o 
  -2  -9   2       41.72       27.15      4.94 o 
  -1  -9   2      507.36      491.22      8.84 o 
   0  -9   2     1069.19     1036.87     31.01 o 
   1  -9   2      256.00      246.86     10.84 o 
   2  -9   2     4782.11     4929.29     74.52 o 
   3  -9   2      736.73      752.22     11.62 o 
   4  -9   2     9959.42    10157.50    115.70 o 
   5  -9   2     1860.75     1981.51     33.16 o 
   6  -9   2      376.75      363.28     13.15 o 
   7  -9   2     5303.77     5518.34     98.12 o 
   8  -9   2      109.11       98.67     11.28 o 
   9  -9   2     1196.66     1163.16     49.35 o 
  10  -9   2      118.63       88.76     23.67 o 
  -8  -8   2      110.39      110.69     24.38 o 
  -7  -8   2      345.30      354.13     23.22 o 
  -6  -8   2      127.52      107.35     12.36 o 
  -5  -8   2      193.97      210.30     12.30 o 
  -4  -8   2      324.26      320.90     15.03 o 
  -3  -8   2     1537.76     1521.45     22.21 o 
  -2  -8   2     4255.55     4243.40     51.76 o 
  -1  -8   2     2458.65     2347.81     38.61 o 
   0  -8   2     8036.73     8139.69    168.45 o 
   1  -8   2      981.44     1112.46     28.57 o 
   2  -8   2    12955.13    13359.93    313.68 o 
   3  -8   2      380.01      374.13     19.02 o 
   4  -8   2     1084.49     1045.25     17.28 o 
   5  -8   2      774.88      722.80     15.84 o 
   6  -8   2      239.76      223.94     10.87 o 
   7  -8   2      476.07      486.80     15.12 o 
   8  -8   2      929.55      923.62     39.92 o 
   9  -8   2      360.35      360.32     25.18 o 
  10  -8   2     1887.17     1867.98     97.96 o 
  -9  -7   2      249.13      190.60     35.27 o 
  -8  -7   2     2991.46     3076.97    107.47 o 
  -7  -7   2     1032.39     1009.00     59.17 o 
  -6  -7   2     6571.23     7006.57    142.33 o 
  -5  -7   2     1900.26     1950.68     39.53 o 
  -4  -7   2     1816.90     1934.90     28.04 o 
  -3  -7   2     3149.55     3241.13     40.42 o 
  -2  -7   2     1401.11     1320.12     18.57 o 
  -1  -7   2       65.53       72.75      6.42 o 
   0  -7   2     4151.41     4257.61     52.03 o 
   1  -7   2      542.38      582.31     13.91 o 
   2  -7   2     6819.89     6980.50     78.00 o 
   3  -7   2     1341.87     1350.75     18.33 o 
   4  -7   2     4818.01     4854.36     61.42 o 
   5  -7   2     1709.90     1724.64     26.10 o 
   6  -7   2      325.62      299.66     11.16 o 
   7  -7   2     5886.39     5999.91     95.10 o 
   8  -7   2       43.62       45.28      8.19 o 
   9  -7   2     3050.82     3186.59     78.49 o 
  10  -7   2       53.96       53.54     18.67 o 
  -9  -6   2      265.35      238.85     28.17 o 
  -8  -6   2        0.03      -11.99     12.37 o 
  -7  -6   2      722.20      696.77     30.30 o 
  -6  -6   2      133.51      116.93     11.58 o 
  -5  -6   2       63.74       42.69      5.75 o 
  -4  -6   2     3660.48     3562.38     47.52 o 
  -3  -6   2     2688.77     2692.97     35.71 o 
  -2  -6   2        8.94       11.60      2.70 o 
  -1  -6   2     5057.59     4934.90     60.57 o 
   0  -6   2     5086.30     4663.50     61.18 o 
   1  -6   2    18963.89    19214.32    278.00 o 
   2  -6   2    16511.04    16217.33    185.98 o 
   3  -6   2     9193.54     8834.59    105.80 o 
   4  -6   2     4688.46     4837.89     60.44 o 
   5  -6   2     2442.53     2506.58     34.36 o 
   6  -6   2      901.98      913.45     22.59 o 
   7  -6   2       35.38       27.03      6.72 o 
   8  -6   2     2456.86     2547.55     52.07 o 
   9  -6   2      915.32      945.94     30.68 o 
  10  -6   2     2877.67     2865.91    102.21 o 
  -9  -5   2      282.19      297.74     29.46 o 
  -8  -5   2     1549.92     1699.27     72.59 o 
  -7  -5   2      566.13      615.66     26.60 o 
  -6  -5   2     2181.73     2340.16     47.26 o 
  -5  -5   2     5577.88     5629.89     90.40 o 
  -4  -5   2    12898.38    12611.29    133.11 o 
  -3  -5   2        0.93       11.89      4.45 o 
  -2  -5   2     3421.73     3493.94     39.48 o 
  -1  -5   2      290.46      327.19      6.64 o 
   0  -5   2     4579.84     4362.89     81.29 o 
   1  -5   2      627.06      677.72     10.92 o 
   2  -5   2      145.47      144.18      4.90 o 
   3  -5   2     9742.18     9897.48    128.47 o 
   4  -5   2    15921.92    16448.98    287.25 o 
   5  -5   2       31.34       23.42      4.36 o 
   6  -5   2      462.24      477.25     14.60 o 
   7  -5   2      522.83      577.42     13.84 o 
   8  -5   2      661.23      679.87     26.00 o 
   9  -5   2     1698.38     1803.58     42.52 o 
  10  -5   2     1042.03      962.00     46.14 o 
 -10  -4   2      240.80      168.93     25.71 o 
  -9  -4   2      576.23      549.27     32.33 o 
  -8  -4   2      131.39      113.92     17.95 o 
  -7  -4   2      372.86      334.79     15.95 o 
  -6  -4   2       23.02       17.84     11.14 o 
  -5  -4   2      226.78      245.40      7.93 o 
  -4  -4   2    15328.11    15399.44    167.96 o 
  -3  -4   2      413.72      353.76      7.09 o 
  -2  -4   2     4469.18     4544.77     59.31 o 
  -1  -4   2    36755.86    36191.68    466.70 o 
   0  -4   2      833.85      772.06     37.61 o 
   1  -4   2    12028.00    11307.03    450.34 o 
   2  -4   2    21335.52    20908.14    292.40 o 
   3  -4   2    14839.25    14983.36    184.10 o 
   4  -4   2     2976.43     3079.32     40.79 o 
   5  -4   2      645.87      681.15     16.23 o 
   6  -4   2       38.93       52.41      5.73 o 
   7  -4   2     1282.09     1245.80     26.09 o 
   8  -4   2       60.09       50.29      7.14 o 
   9  -4   2     1573.35     1525.10     59.46 o 
  10  -4   2     3103.51     3044.15    105.38 o 
 -10  -3   2      190.94      152.95     23.23 o 
  -9  -3   2        2.64      -11.06     12.49 o 
  -8  -3   2       53.17       65.53     29.21 o 
  -7  -3   2       64.32       55.35     14.71 o 
  -6  -3   2    11618.69    11660.53    172.64 o 
  -5  -3   2    10636.77    10610.81    135.85 o 
  -4  -3   2    37319.89    35167.48    538.99 o 
  -3  -3   2        1.91       24.63      3.60 o 
  -2  -3   2     7135.73     7007.78    106.86 o 
  -1  -3   2     4107.08     4259.04     59.73 o 
   0  -3   2      928.33      896.45     17.15 o 
   1  -3   2      320.31      341.42      5.90 o 
   2  -3   2     2454.16     2293.39     30.49 o 
   3  -3   2    11367.61    11347.73    170.54 o 
   4  -3   2    37618.32    36593.45    475.40 o 
   5  -3   2     4559.32     4281.73     62.15 o 
   6  -3   2     5247.31     5291.87     79.51 o 
   7  -3   2     3176.66     3154.24     59.04 o 
   8  -3   2     2309.68     2413.14     40.12 o 
   9  -3   2     1223.72     1265.93     46.20 o 
  10  -3   2     1725.08     1590.36     54.75 o 
 -10  -2   2      745.43      753.95     43.90 o 
  -9  -2   2     1041.38     1012.24     84.15 o 
  -8  -2   2     2138.29     2228.08     89.93 o 
  -7  -2   2       21.24       14.21      8.18 o 
  -6  -2   2        8.52       16.33      5.88 o 
  -5  -2   2      159.03      174.71      5.78 o 
  -4  -2   2    14968.68    14555.22    187.10 o 
  -3  -2   2       20.14        9.71      2.38 o 
  -2  -2   2    10346.23     9780.75    139.16 o 
  -1  -2   2       74.75       80.62      3.37 o 
   0  -2   2      129.34      125.94      4.02 o 
   1  -2   2    14259.50    13998.98    405.38 o 
   2  -2   2     2275.88     2334.76     37.10 o 
   3  -2   2    18089.82    17427.21    212.85 o 
   4  -2   2      180.40      204.82      7.36 o 
   5  -2   2     1767.15     1647.25     25.33 o 
   6  -2   2       15.09        1.45      4.70 o 
   7  -2   2     1956.24     1922.67     39.55 o 
   8  -2   2      604.32      588.74     17.43 o 
   9  -2   2        0.56       -1.56      9.47 o 
  10  -2   2      345.06      304.20     21.02 o 
 -10  -1   2      511.40      400.43     30.58 o 
  -9  -1   2      615.46      623.27     36.04 o 
  -8  -1   2        1.05       -4.61     10.25 o 
  -7  -1   2     1458.02     1361.73     30.52 o 
  -6  -1   2     4649.14     4775.36     69.20 o 
  -5  -1   2     7211.41     7253.95     94.73 o 
  -4  -1   2    12191.83    12158.30    158.53 o 
  -3  -1   2       68.23       64.71      4.06 o 
  -2  -1   2     3564.83     3434.95     91.41 o 
  -1  -1   2       15.23       31.75      2.86 o 
   0  -1   2     4721.34     4686.27     78.74 o 
   1  -1   2     3473.75     3445.50     59.04 o 
   2  -1   2     4713.30     4620.16     78.59 o 
   3  -1   2     8497.41     8518.64    110.00 o 
   4  -1   2    31697.43    30348.87    396.48 o 
   5  -1   2     5370.70     5480.25     79.50 o 
   6  -1   2     5283.93     5385.80     82.30 o 
   7  -1   2      192.65      204.38     10.52 o 
   8  -1   2     3478.97     3543.01     79.21 o 
   9  -1   2     1081.25     1058.26     33.38 o 
  10  -1   2      112.83      100.32     14.34 o 
 -10   0   2     3101.20     3089.51    108.29 o 
  -9   0   2     1763.31     1979.97     60.90 o 
  -8   0   2     3333.98     3290.56     65.03 o 
  -7   0   2       60.47       59.65      6.88 o 
  -6   0   2     1005.46     1039.11     16.48 o 
  -5   0   2      391.70      383.89      9.37 o 
  -4   0   2     4456.44     4517.17     63.13 o 
  -3   0   2    16212.48    15802.75    207.04 o 
  -2   0   2    15212.48    14137.76    159.76 o 
  -1   0   2     5038.84     4857.65     73.67 o 
   0   0   2     8584.24     8434.75    139.66 o 
   1   0   2     8382.05     8191.77    134.98 o 
   2   0   2      451.08      464.09     16.87 o 
   3   0   2    15777.02    15010.71    197.60 o 
   4   0   2     5462.10     5400.45     69.84 o 
   5   0   2      336.93      410.33     11.20 o 
   6   0   2       42.16       40.86      7.44 o 
   7   0   2      241.42      236.33     12.53 o 
   8   0   2     2131.94     2171.70     43.90 o 
   9   0   2      219.57      228.25     17.02 o 
  10   0   2       47.23       16.14     18.17 o 
 -10   1   2      188.11      193.05     23.49 o 
  -9   1   2       48.66       38.15     12.73 o 
  -8   1   2     1879.92     1858.36     40.46 o 
  -7   1   2     5183.42     5348.00     72.59 o 
  -6   1   2     3234.75     3245.52     42.13 o 
  -5   1   2     2228.08     2213.50     35.55 o 
  -4   1   2     8402.72     7793.86    109.61 o 
  -3   1   2      140.13       71.59      3.14 o 
  -2   1   2     5529.46     5272.95     68.09 o 
  -1   1   2     6037.80     5848.78     78.97 o 
   0   1   2     1899.78     1932.68     34.64 o 
   1   1   2      769.40      767.15     16.02 o 
   2   1   2     3567.35     3474.24     79.75 o 
   3   1   2       94.58       84.81      4.47 o 
   4   1   2    13332.81    13353.38    178.82 o 
   5   1   2       17.50        5.09      4.59 o 
   6   1   2     5128.94     5186.06     74.42 o 
   7   1   2      594.93      642.89     21.91 o 
   8   1   2     5676.67     5991.75    104.54 o 
   9   1   2        5.72        0.93     11.51 o 
  10   1   2      269.21      274.35     26.82 o 
 -10   2   2     1823.86     1822.20     60.67 o 
  -9   2   2      861.21      912.74     30.66 o 
  -8   2   2     1965.29     1981.57     38.79 o 
  -7   2   2      165.60      126.82      7.15 o 
  -6   2   2      534.36      533.98     11.09 o 
  -5   2   2      588.15      626.15     11.52 o 
  -4   2   2     8725.73     8547.83    102.48 o 
  -3   2   2       15.20        8.62      2.50 o 
  -2   2   2     7742.87     7265.91     90.49 o 
  -1   2   2       73.37       65.29      2.77 o 
   0   2   2    19871.04    18599.32    242.43 o 
   1   2   2     2724.73     2690.17     42.64 o 
   2   2   2    21091.93    20824.86    335.17 o 
   3   2   2     4320.59     4032.09     57.23 o 
   4   2   2     2828.54     2745.99     34.86 o 
   5   2   2      221.82      228.18      8.46 o 
   6   2   2       79.00       96.87      5.28 o 
   7   2   2     1296.69     1275.61     28.10 o 
   8   2   2      574.51      522.70     17.71 o 
   9   2   2        8.42        6.08      7.01 o 
  10   2   2       94.81       52.06     21.97 o 
 -10   3   2      111.12       54.22     21.22 o 
  -9   3   2       96.71       83.84     17.14 o 
  -8   3   2     3114.83     3059.41     56.45 o 
  -7   3   2     5568.79     5660.35     89.66 o 
  -6   3   2     1068.24     1069.01     19.38 o 
  -5   3   2     1807.57     1765.05     26.40 o 
  -4   3   2     8066.68     8154.59    102.94 o 
  -3   3   2     4880.86     4575.67     49.60 o 
  -2   3   2     6569.35     5938.12     76.04 o 
  -1   3   2    49363.68    45899.13    939.46 o 
   0   3   2       83.21       75.93      3.85 o 
   1   3   2      848.10      950.60     19.00 o 
   2   3   2     2921.52     2996.21     48.26 o 
   3   3   2       54.30       61.62      3.82 o 
   4   3   2     3297.75     3129.43     47.07 o 
   5   3   2     1115.37     1184.89     24.77 o 
   6   3   2     5540.21     5712.39    112.48 o 
   7   3   2     9102.49     9172.50    169.98 o 
   8   3   2     4818.25     4941.15    104.59 o 
   9   3   2       45.17       40.67     15.67 o 
  10   3   2       85.42       61.59     19.18 o 
 -10   4   2     1846.20     1785.59     72.49 o 
  -9   4   2     2035.32     2087.43     62.99 o 
  -8   4   2     6227.34     6455.54    107.65 o 
  -7   4   2       15.28       30.52      8.62 o 
  -6   4   2     1325.23     1339.91     24.53 o 
  -5   4   2     1804.48     1831.50     25.41 o 
  -4   4   2     7058.92     7038.88     76.44 o 
  -3   4   2     3107.71     2938.57     33.32 o 
  -2   4   2     3851.43     3405.82     41.93 o 
  -1   4   2      786.81      813.57     11.63 o 
   0   4   2    10302.86     9172.45    107.27 o 
   1   4   2     2922.34     2804.00     40.72 o 
   2   4   2     2057.70     2123.44     35.14 o 
   3   4   2     1242.15     1196.76     19.09 o 
   4   4   2        3.21       14.65      4.88 o 
   5   4   2     2630.96     2580.61     39.74 o 
   6   4   2     2718.35     2715.44     52.42 o 
   7   4   2     2420.24     2438.41     61.46 o 
   8   4   2       12.25       11.55      9.04 o 
   9   4   2      101.42       78.82     19.15 o 
 -10   5   2        0.66        5.68     13.64 o 
  -9   5   2       45.05       28.75     14.24 o 
  -8   5   2     1051.98     1041.88     37.65 o 
  -7   5   2     2811.16     2852.42     49.59 o 
  -6   5   2      513.84      526.68     11.79 o 
  -5   5   2      334.33      388.52      8.89 o 
  -4   5   2     1948.05     1996.44     26.26 o 
  -3   5   2     6162.58     6203.41     71.51 o 
  -2   5   2     6718.44     6605.21     74.61 o 
  -1   5   2     9957.19     9672.34    463.36 o 
   0   5   2      717.48      606.05      9.08 o 
   1   5   2      369.83      334.80      6.91 o 
   2   5   2     1065.47     1041.61     20.10 o 
   3   5   2     5346.98     5064.44     64.06 o 
   4   5   2     2020.31     2064.91     32.29 o 
   5   5   2     2755.88     2619.08     44.88 o 
   6   5   2     2368.10     2427.34     49.09 o 
   7   5   2     3193.90     3343.11     76.04 o 
   8   5   2     4328.92     4490.46    152.91 o 
   9   5   2      631.90      624.88     39.14 o 
 -10   6   2     1868.26     1840.24     74.73 o 
  -9   6   2     2266.17     2346.54     71.22 o 
  -8   6   2     9390.86     9699.96    171.93 o 
  -7   6   2     2984.77     3031.62     54.37 o 
  -6   6   2     1757.90     1794.05     30.46 o 
  -5   6   2       65.08       49.34      4.13 o 
  -4   6   2     1668.02     1703.47     23.82 o 
  -3   6   2     1131.25     1079.59     15.23 o 
  -2   6   2     6093.65     5724.37    134.35 o 
  -1   6   2       97.61      110.77      3.22 o 
   0   6   2    36803.56    34317.42    693.51 o 
   1   6   2     2892.43     2850.99     36.92 o 
   2   6   2    10881.79    10705.20    147.31 o 
   3   6   2     1362.17     1306.86     22.48 o 
   4   6   2     1282.76     1293.23     30.97 o 
   5   6   2     2276.00     2348.85     42.26 o 
   6   6   2      834.76      812.43     23.58 o 
   7   6   2     2400.54     2429.58     61.98 o 
   8   6   2      742.44      776.67     33.20 o 
   9   6   2        2.11       -7.63     26.87 o 
 -10   7   2      117.34       88.90     22.05 o 
  -9   7   2      157.52      129.52     20.60 o 
  -8   7   2     1014.61     1023.29     62.68 o 
  -7   7   2     2442.56     2423.97     44.94 o 
  -6   7   2     2128.59     2216.14     36.52 o 
  -5   7   2     1292.11     1287.96     20.22 o 
  -4   7   2      298.94      300.64      8.84 o 
  -3   7   2     2091.08     2043.75     27.13 o 
  -2   7   2     2180.44     2137.55     27.79 o 
  -1   7   2     9180.06     8789.53    108.16 o 
   0   7   2     3161.71     3190.14     41.47 o 
   1   7   2     4778.55     4807.42     58.16 o 
   2   7   2       63.36       58.36      7.36 o 
   3   7   2      695.54      619.83     17.04 o 
   4   7   2     1858.34     1903.61     35.90 o 
   5   7   2       35.79       34.51      6.56 o 
   6   7   2      876.77      844.19     35.07 o 
   7   7   2     2237.45     2359.16     67.51 o 
   8   7   2     4705.56     4923.15    162.25 o 
 -10   8   2      309.96      242.74     32.84 o 
  -9   8   2     2537.71     2651.56    190.19 o 
  -8   8   2     3446.92     3612.48     97.82 o 
  -7   8   2     5133.23     5191.54     94.56 o 
  -6   8   2     1148.21     1125.67     27.48 o 
  -5   8   2      895.46      849.72     16.91 o 
  -4   8   2     3506.86     3371.18     45.01 o 
  -3   8   2      426.69      370.44     29.51 o 
  -2   8   2     4298.43     4462.35     53.53 o 
  -1   8   2      956.78      930.88     16.18 o 
   0   8   2    16977.22    16758.11    207.87 o 
   1   8   2     6370.46     6115.47    177.38 o 
   2   8   2     4539.33     4477.12     64.12 o 
   3   8   2      647.55      632.96     16.24 o 
   4   8   2     1080.56     1120.35     24.81 o 
   5   8   2      238.02      212.15     12.04 o 
   6   8   2      152.51      149.52     18.99 o 
   7   8   2     1223.41     1270.63     51.53 o 
   8   8   2      680.53      634.38     38.85 o 
  -9   9   2      202.01      190.62     44.90 o 
  -8   9   2     1507.98     1557.74     61.37 o 
  -7   9   2     1916.34     1946.82     54.47 o 
  -6   9   2     4704.24     4919.87     89.34 o 
  -5   9   2     3307.98     3341.43     56.02 o 
  -4   9   2     8589.32     8599.11    111.89 o 
  -3   9   2     4522.07     4674.72     71.42 o 
  -2   9   2      258.99      231.16      7.96 o 
  -1   9   2     5049.23     5138.19     97.54 o 
   0   9   2     1020.97     1027.67     15.95 o 
   1   9   2      343.45      371.33      8.18 o 
   2   9   2        0.07        0.24      4.26 o 
   3   9   2      430.14      377.26     12.24 o 
   4   9   2      467.07      438.21     15.36 o 
   5   9   2      430.88      411.73     23.42 o 
   6   9   2       12.73       -0.29     19.93 o 
   7   9   2      977.78      967.80     47.82 o 
  -9  10   2      138.34      117.42     26.88 o 
  -8  10   2      478.26      470.67     61.72 o 
  -7  10   2      920.83      926.34     36.09 o 
  -6  10   2     1244.41     1244.70     46.49 o 
  -5  10   2      988.72     1011.21     24.94 o 
  -4  10   2      432.60      437.61     13.61 o 
  -3  10   2       18.20       18.97      4.22 o 
  -2  10   2      112.22       99.44     19.51 o 
  -1  10   2      335.72      321.19     16.15 o 
   0  10   2      830.59      815.48     25.76 o 
   1  10   2      981.21     1012.75     19.68 o 
   2  10   2     4311.78     4421.56     74.41 o 
   3  10   2     2390.37     2509.38     66.68 o 
   4  10   2     2840.16     2936.20     87.16 o 
   5  10   2      286.97      229.65     19.01 o 
   6  10   2       11.84       15.92     13.58 o 
  -8  11   2      714.74      713.35     71.81 o 
  -7  11   2        5.96       -5.66     10.20 o 
  -6  11   2     4670.99     4837.45    217.08 o 
  -5  11   2      640.73      632.71     25.04 o 
  -4  11   2     4730.80     4969.21    108.38 o 
  -3  11   2      178.72      171.37     16.15 o 
  -2  11   2      549.58      562.22     23.87 o 
  -1  11   2     1256.00     1105.22     34.47 o 
   0  11   2        8.28        1.53      7.12 o 
   1  11   2     1643.00     1689.93     41.34 o 
   2  11   2      421.20      397.29     19.21 o 
   3  11   2      452.04      411.62     20.80 o 
   4  11   2     1093.59     1068.39     39.96 o 
   5  11   2       95.30       64.33     22.54 o 
   6  11   2       34.14       39.80     21.11 o 
  -8  12   2      124.26      105.10     49.73 o 
  -7  12   2     1134.31     1125.25     50.30 o 
  -6  12   2     1498.67     1458.67     54.42 o 
  -5  12   2     1119.79     1179.64     41.50 o 
  -4  12   2       50.54       43.18     14.89 o 
  -3  12   2      201.00      203.92     17.66 o 
  -2  12   2      165.77      173.50     16.29 o 
  -1  12   2      805.45      838.54     45.04 o 
   0  12   2      545.51      490.63     19.19 o 
   1  12   2      481.64      470.36     31.13 o 
   2  12   2     2102.50     2119.87     61.41 o 
   3  12   2     2410.62     2346.94     78.09 o 
   4  12   2      593.28      514.49     29.44 o 
   5  12   2      601.77      559.18     49.69 o 
  -7  13   2      185.55      179.42     28.54 o 
  -6  13   2      609.14      560.63     48.44 o 
  -5  13   2      190.30      182.95     25.58 o 
  -4  13   2     2471.96     2565.77     89.85 o 
  -3  13   2      514.62      525.66     21.80 o 
  -2  13   2     2418.09     2435.13     59.35 o 
  -1  13   2      535.54      480.93     21.02 o 
   0  13   2      215.38      194.42     22.98 o 
   1  13   2     3433.23     3635.34    114.94 o 
   2  13   2        5.07       35.37     23.52 o 
   3  13   2     1188.63     1072.26     61.27 o 
   4  13   2        1.04       16.36     30.92 o 
  -6  14   2      940.48      817.30     56.35 o 
  -5  14   2      535.45      425.28     45.91 o 
  -4  14   2     1045.62      951.10     57.18 o 
  -3  14   2       11.58       19.79     26.95 o 
  -2  14   2      249.01      206.76     16.37 o 
  -1  14   2       22.26       22.09     16.18 o 
   0  14   2       81.47       50.38     25.23 o 
   1  14   2      497.21      455.45     61.49 o 
   2  14   2      971.66      889.38     56.93 o 
  -4  15   2     3022.78     3012.52    141.74 o 
  -3  15   2     1574.35     1608.72     83.87 o 
  -1  15   2      183.59      147.15     44.32 o 
   0  15   2      235.48      231.64     29.96 o 
   0 -16   3        7.39      -20.10     20.10 o 
   1 -16   3     1834.28     1780.49    122.43 o 
   2 -16   3      539.37      547.79     45.51 o 
   3 -16   3     2384.81     2329.51    136.06 o 
   4 -16   3      821.31      748.89     87.03 o 
  -2 -15   3     2955.50     3006.30    245.84 o 
  -1 -15   3      255.25      181.59     30.72 o 
   0 -15   3      104.20       85.36     30.45 o 
   1 -15   3       12.16       14.01     12.54 o 
   2 -15   3       16.01        6.63     15.56 o 
   3 -15   3      856.36      705.89     46.58 o 
   4 -15   3      295.63      211.54     30.85 o 
   5 -15   3     1054.24     1061.58     67.51 o 
   6 -15   3      549.21      553.90     49.15 o 
  -4 -14   3     1868.83     2065.55    182.99 o 
  -3 -14   3      434.20      382.16     33.74 o 
  -2 -14   3      110.26       97.28     20.77 o 
  -1 -14   3      719.80      713.34     40.06 o 
   0 -14   3     1015.95     1056.10     40.47 o 
   1 -14   3      757.95      703.34     30.31 o 
   2 -14   3      384.34      302.24     20.68 o 
   3 -14   3      943.23      976.02     46.67 o 
   4 -14   3     3402.52     3630.88    170.25 o 
   5 -14   3     4424.77     4525.75    169.61 o 
   6 -14   3     1972.29     1991.69     95.04 o 
   7 -14   3      290.16      301.82     35.25 o 
  -5 -13   3       36.59       41.89     15.43 o 
  -4 -13   3      561.84      513.55     27.84 o 
  -3 -13   3     2141.55     2283.02     70.13 o 
  -2 -13   3     4802.78     4975.30    251.28 o 
  -1 -13   3     2755.29     2896.01     77.51 o 
   0 -13   3       23.79       30.89     11.11 o 
   1 -13   3      366.34      425.96     28.47 o 
   2 -13   3       26.59       32.47     10.80 o 
   3 -13   3      153.96      174.77     17.70 o 
   4 -13   3      227.75      257.75     36.88 o 
   5 -13   3      107.77       70.29     34.07 o 
   6 -13   3     1295.24     1356.71     46.52 o 
   7 -13   3     1289.20     1279.43     52.45 o 
   8 -13   3       21.58       49.27     15.97 o 
  -6 -12   3       41.01       -0.48     16.62 o 
  -5 -12   3       37.66       24.25     25.78 o 
  -4 -12   3     1022.21     1052.29     37.72 o 
  -3 -12   3       96.20       93.09     14.36 o 
  -2 -12   3       48.92       48.08      5.66 o 
  -1 -12   3     2543.02     2619.65     58.04 o 
   0 -12   3       50.47       54.98     10.23 o 
   1 -12   3      135.88      119.38     15.99 o 
   2 -12   3     1109.50     1170.56     32.72 o 
   3 -12   3        7.96        0.87      6.93 o 
   4 -12   3     3276.36     3403.43     97.84 o 
   5 -12   3     7832.88     8074.41    186.74 o 
   6 -12   3     2991.56     3211.68    105.87 o 
   7 -12   3       41.70       75.81     14.40 o 
   8 -12   3        0.99       16.77     12.88 o 
  -6 -11   3      370.91      381.26     55.69 o 
  -5 -11   3       44.11       45.46     12.04 o 
  -4 -11   3      206.28      171.56     14.45 o 
  -3 -11   3     5077.28     5325.40     91.84 o 
  -2 -11   3     2659.05     2598.94     44.06 o 
  -1 -11   3     8020.59     8006.92    137.43 o 
   0 -11   3      487.79      452.12     17.14 o 
   1 -11   3      981.71     1044.58     28.40 o 
   2 -11   3       85.08       67.09      8.22 o 
   3 -11   3       25.85       36.80      9.76 o 
   4 -11   3     3034.14     3025.29     46.39 o 
   5 -11   3        7.38       10.24      7.50 o 
   6 -11   3      396.41      429.92     22.45 o 
   7 -11   3     2623.52     2630.99     73.69 o 
   8 -11   3      588.28      516.50     29.89 o 
   9 -11   3      283.96      216.77     23.01 o 
  -7 -10   3      833.68      879.90     54.97 o 
  -6 -10   3      902.12     1073.43     55.37 o 
  -5 -10   3      957.88      979.46     46.85 o 
  -4 -10   3     1911.26     1991.20     42.53 o 
  -3 -10   3       89.04       82.74      7.81 o 
  -2 -10   3      845.38      876.74     19.78 o 
  -1 -10   3      645.68      662.51     12.30 o 
   0 -10   3       58.60       80.80      9.11 o 
   1 -10   3       26.38       39.32      5.76 o 
   2 -10   3       43.70       49.21      6.85 o 
   3 -10   3     1119.66     1106.64     18.29 o 
   4 -10   3      839.45      807.76     64.93 o 
   5 -10   3     1716.87     1721.26     28.00 o 
   6 -10   3     9054.78     9288.74    159.82 o 
   7 -10   3        6.29        6.98     10.29 o 
   8 -10   3     1280.77     1306.79     46.65 o 
   9 -10   3      615.29      614.85     36.19 o 
  -8  -9   3      121.87       74.67     30.69 o 
  -7  -9   3      178.35      157.21     25.61 o 
  -6  -9   3      761.75      836.35     43.70 o 
  -5  -9   3      113.23      117.76     10.17 o 
  -4  -9   3        2.81        3.31      5.59 o 
  -3  -9   3     4255.09     4548.13     66.41 o 
  -2  -9   3     3442.37     3563.84     48.57 o 
  -1  -9   3     4862.76     4885.07     67.00 o 
   0  -9   3      406.70      509.16     13.74 o 
   1  -9   3     6427.54     6253.13    108.67 o 
   2  -9   3      920.98      946.18     27.39 o 
   3  -9   3     1783.12     1704.99     26.58 o 
   4  -9   3     5821.98     5747.53     74.20 o 
   5  -9   3      306.75      281.32      8.77 o 
   6  -9   3      311.12      327.07     14.97 o 
   7  -9   3     1172.52     1263.10     41.32 o 
   8  -9   3        8.65       25.01     11.80 o 
   9  -9   3      228.95      205.76     19.32 o 
  10  -9   3        4.57       10.39     18.67 o 
  -8  -8   3     1431.75     1606.79     77.93 o 
  -7  -8   3     3456.03     3685.41    103.02 o 
  -6  -8   3      598.38      567.76     23.33 o 
  -5  -8   3     1797.59     1799.49     31.79 o 
  -4  -8   3     4114.08     4231.50     59.96 o 
  -3  -8   3     5596.85     5575.98     76.20 o 
  -2  -8   3     1112.89     1208.11     22.86 o 
  -1  -8   3      772.28      662.12     40.32 o 
   0  -8   3      243.52      240.21      5.23 o 
   1  -8   3      513.36      494.83     10.66 o 
   2  -8   3      596.34      594.23      9.41 o 
   3  -8   3     3537.82     3818.09     46.71 o 
   4  -8   3     5383.41     5299.38     68.14 o 
   5  -8   3     3098.36     3207.31     50.77 o 
   6  -8   3    11877.64    12193.01    163.63 o 
   7  -8   3     2924.91     3003.75     49.76 o 
   8  -8   3     2159.01     2115.67     62.27 o 
   9  -8   3     1508.61     1561.85     49.42 o 
  10  -8   3      313.70      181.74     27.72 o 
  -9  -7   3     1332.54     1286.85     76.22 o 
  -8  -7   3      396.62      384.21     48.37 o 
  -7  -7   3      893.74      907.81     61.24 o 
  -6  -7   3     1044.51      962.95     29.37 o 
  -5  -7   3      395.75      368.30     10.60 o 
  -4  -7   3      339.38      277.72      9.29 o 
  -3  -7   3      489.41      460.82     10.32 o 
  -2  -7   3     4139.63     4355.48     52.67 o 
  -1  -7   3    11770.94    11617.22    128.45 o 
   0  -7   3     9847.63    10183.35    119.76 o 
   1  -7   3    38753.87    39372.34    632.98 o 
   2  -7   3     4488.13     4347.70     57.36 o 
   3  -7   3     6891.63     6916.30     99.01 o 
   4  -7   3      717.85      700.46     13.38 o 
   5  -7   3      180.88      161.70      6.25 o 
   6  -7   3       10.96        9.83      4.79 o 
   7  -7   3     1607.18     1535.59     55.80 o 
   8  -7   3       10.82       11.17      7.43 o 
   9  -7   3     2231.42     2301.94     60.86 o 
  10  -7   3      897.14      923.60     46.67 o 
  -9  -6   3     3349.86     3465.74    124.24 o 
  -8  -6   3      487.81      451.80     27.31 o 
  -7  -6   3     5073.98     5602.60    130.61 o 
  -6  -6   3      857.33      900.01     41.16 o 
  -5  -6   3     4047.32     4102.81     62.61 o 
  -4  -6   3       35.54       30.54      3.54 o 
  -3  -6   3        2.93        7.96      3.33 o 
  -2  -6   3      235.13      230.82      8.95 o 
  -1  -6   3      967.61      967.58     14.17 o 
   0  -6   3        8.02       19.76      2.29 o 
   1  -6   3     2924.86     2820.34     38.55 o 
   2  -6   3      948.84      997.29     14.60 o 
   3  -6   3     2127.01     1907.03     35.67 o 
   4  -6   3     1347.69     1600.38     24.98 o 
   5  -6   3     4638.30     5054.70     69.35 o 
   6  -6   3     4784.94     4814.75     70.04 o 
   7  -6   3     1281.18     1286.17     29.08 o 
   8  -6   3     3750.97     3786.53     74.50 o 
   9  -6   3     1695.22     1686.96     45.84 o 
  10  -6   3     1169.43     1095.31     65.40 o 
  -9  -5   3      371.49      335.46     27.77 o 
  -8  -5   3     2165.57     2335.45     72.09 o 
  -7  -5   3       52.92       74.60     10.62 o 
  -6  -5   3      234.83      259.18     16.97 o 
  -5  -5   3     1541.59     1614.86     24.30 o 
  -4  -5   3      605.43      611.52     11.42 o 
  -3  -5   3     1092.63     1172.36     22.25 o 
  -2  -5   3     4482.86     4345.23     76.68 o 
  -1  -5   3     5983.69     5992.45     82.52 o 
   0  -5   3    32312.74    31402.74    354.95 o 
   1  -5   3    29460.12    29655.59    384.17 o 
   2  -5   3    20857.14    20779.38    328.09 o 
   3  -5   3     7798.64     7735.92    124.14 o 
   4  -5   3      489.82      581.31     11.74 o 
   5  -5   3       79.52       80.86      4.12 o 
   6  -5   3       53.53       51.55      4.58 o 
   7  -5   3     1731.25     1717.04     36.56 o 
   8  -5   3     4131.19     4163.50     72.20 o 
   9  -5   3     3675.83     3712.78     77.90 o 
  10  -5   3     3399.94     3576.28    117.77 o 
 -10  -4   3       44.31       -2.99     43.70 o 
  -9  -4   3     1062.90     1066.65     47.65 o 
  -8  -4   3      231.98      247.58     31.74 o 
  -7  -4   3     4787.79     5174.81    121.31 o 
  -6  -4   3      930.72     1100.90     27.82 o 
  -5  -4   3    21678.95    22215.52    264.23 o 
  -4  -4   3      292.17      305.50      8.69 o 
  -3  -4   3    24144.95    24625.48    279.18 o 
  -2  -4   3       81.16       70.90      5.69 o 
  -1  -4   3     1673.77     1660.21     28.00 o 
   0  -4   3      193.30      188.99      4.51 o 
   1  -4   3      374.63      373.29      7.83 o 
   2  -4   3     3268.14     3322.76     67.10 o 
   3  -4   3    16264.01    16071.15    228.58 o 
   4  -4   3      940.58      976.64     17.36 o 
   5  -4   3     5073.43     5325.48     73.96 o 
   6  -4   3     2130.58     2077.66     35.15 o 
   7  -4   3      453.62      408.91     16.49 o 
   8  -4   3     4550.23     4644.49     85.11 o 
   9  -4   3     3755.10     3625.74     86.53 o 
  10  -4   3     1022.84     1024.68     48.05 o 
 -10  -3   3      142.85       99.07     22.35 o 
  -9  -3   3      170.75      135.00     22.32 o 
  -8  -3   3       32.14       32.75     10.78 o 
  -7  -3   3      232.94      206.66     19.45 o 
  -6  -3   3      411.82      413.11     11.86 o 
  -5  -3   3     1263.00     1164.24     24.16 o 
  -4  -3   3       84.78       83.37      6.51 o 
  -3  -3   3    10270.09    10384.02    123.69 o 
  -2  -3   3      599.99      585.12     15.46 o 
  -1  -3   3      807.63      892.77     36.71 o 
   0  -3   3     9667.09     9841.57    206.32 o 
   1  -3   3     3086.38     2862.97     66.01 o 
   2  -3   3     4210.81     3383.13     73.47 o 
   3  -3   3     8283.50     7813.76    107.30 o 
   4  -3   3      264.36      290.31      7.15 o 
   5  -3   3       10.88       -0.21      5.13 o 
   6  -3   3     1402.41     1458.13     24.47 o 
   7  -3   3      138.89      146.29     16.97 o 
   8  -3   3      893.27      838.42     25.62 o 
   9  -3   3      898.65      889.45     30.08 o 
  10  -3   3     1525.47     1593.42     63.01 o 
 -10  -2   3      247.89      192.34     25.84 o 
  -9  -2   3        7.67       37.10     29.47 o 
  -8  -2   3       54.10       47.76     12.64 o 
  -7  -2   3     7274.17     7407.87    141.83 o 
  -6  -2   3     1817.53     1663.99     28.65 o 
  -5  -2   3    26615.20    25983.23    346.13 o 
  -4  -2   3     1188.99     1101.60     16.60 o 
  -3  -2   3    10103.05     9825.78    151.02 o 
  -2  -2   3       88.14       91.32      5.76 o 
  -1  -2   3        0.62       14.85      3.25 o 
   0  -2   3     5882.92     5851.38     88.44 o 
   1  -2   3     4022.03     3940.91     74.85 o 
   2  -2   3      441.30      427.49     18.16 o 
   3  -2   3    35210.02    33985.32    438.32 o 
   4  -2   3      211.63      217.67      6.42 o 
   5  -2   3    12652.49    12307.76    156.03 o 
   6  -2   3      720.17      777.82     17.75 o 
   7  -2   3      365.38      401.77     34.16 o 
   8  -2   3     3332.65     3400.17     74.27 o 
   9  -2   3     1201.71     1268.41     37.28 o 
  10  -2   3     1830.21     1854.53     62.43 o 
 -10  -1   3      487.14      433.66     49.70 o 
  -9  -1   3        2.37      -11.50     11.50 o 
  -8  -1   3        1.43       -6.76     17.20 o 
  -7  -1   3      141.25      155.61     11.02 o 
  -6  -1   3     1992.20     2130.50     35.19 o 
  -5  -1   3      191.78      177.04      7.58 o 
  -4  -1   3       30.08       50.61     10.09 o 
  -3  -1   3     7803.54     7670.63    202.26 o 
  -2  -1   3     3563.71     3628.69     83.16 o 
  -1  -1   3     1336.27     1294.45     20.35 o 
   0  -1   3    13729.43    13283.49    216.13 o 
   1  -1   3     6898.83     6674.06    112.22 o 
   2  -1   3     5355.18     5163.12     88.05 o 
   3  -1   3    14396.69    14428.17    237.05 o 
   4  -1   3     9043.50     9018.08    112.49 o 
   5  -1   3     1106.70     1092.85     18.55 o 
   6  -1   3        0.34        6.72      4.47 o 
   7  -1   3      126.34      122.16     11.30 o 
   8  -1   3       85.33       92.92      6.53 o 
   9  -1   3       11.99       -0.02      6.50 o 
  10  -1   3     1102.63     1039.48     41.40 o 
 -10   0   3      108.68       75.48     16.74 o 
  -9   0   3        0.02       -9.42     12.34 o 
  -8   0   3       89.61       80.47     11.80 o 
  -7   0   3      360.58      363.90     12.12 o 
  -6   0   3     2991.28     3034.87     43.35 o 
  -5   0   3     5789.85     5894.74     83.29 o 
  -4   0   3     4479.99     4319.52     72.47 o 
  -3   0   3    10111.30     9772.84    122.08 o 
  -2   0   3       62.88       70.09      4.27 o 
  -1   0   3      835.90      764.49     17.35 o 
   0   0   3     3448.42     3483.21     62.54 o 
   1   0   3     1946.97     2000.13     37.07 o 
   2   0   3       16.68       18.70      3.55 o 
   3   0   3     6054.61     5922.26     91.70 o 
   4   0   3     3888.61     4087.33     65.60 o 
   5   0   3     8791.77     8618.57    110.00 o 
   6   0   3      280.28      254.75     12.95 o 
   7   0   3      979.55     1036.46     27.33 o 
   8   0   3     3765.75     4032.45     84.50 o 
   9   0   3       10.29       -0.17     10.43 o 
  10   0   3     2030.89     1954.99     76.38 o 
 -10   1   3      468.87      446.20     28.65 o 
  -9   1   3      705.31      710.26     31.13 o 
  -8   1   3      711.32      724.24     22.98 o 
  -7   1   3      523.65      564.88     13.62 o 
  -6   1   3     1972.65     1935.40     30.52 o 
  -5   1   3      283.85      251.04      9.25 o 
  -4   1   3      160.26      153.60      7.02 o 
  -3   1   3     7891.08     7276.54    103.43 o 
  -2   1   3     1513.47     1439.68     21.30 o 
  -1   1   3    11734.68    11330.50    164.48 o 
   0   1   3     2632.18     2662.03     47.52 o 
   1   1   3     1051.52     1161.11     25.79 o 
   2   1   3    10420.32    10288.19    170.42 o 
   3   1   3    25846.69    25593.32    376.12 o 
   4   1   3    11272.07    11281.03    153.13 o 
   5   1   3     3406.51     3387.68     50.03 o 
   6   1   3       12.66       17.18      5.82 o 
   7   1   3      228.47      243.22     10.61 o 
   8   1   3      196.27      195.77     19.45 o 
   9   1   3       56.05       56.96     12.16 o 
  10   1   3      776.17      725.12     42.15 o 
 -10   2   3       21.94       16.42     18.04 o 
  -9   2   3      267.97      259.60     24.56 o 
  -8   2   3       32.34       22.78      5.97 o 
  -7   2   3      551.71      478.63     13.43 o 
  -6   2   3        1.76        6.24      4.84 o 
  -5   2   3     5731.72     5769.04     87.53 o 
  -4   2   3     3960.09     3649.43     68.26 o 
  -3   2   3     5398.26     4911.15     59.81 o 
  -2   2   3     5430.59     5198.45     67.82 o 
  -1   2   3        7.36        9.91      3.01 o 
   0   2   3     7489.76     7436.57    110.66 o 
   1   2   3     1939.54     2014.62     37.80 o 
   2   2   3       65.96       57.04      4.94 o 
   3   2   3       50.60       74.06      4.38 o 
   4   2   3      896.85      859.84     16.71 o 
   5   2   3     9437.40     9712.18    117.41 o 
   6   2   3      464.36      449.45     11.80 o 
   7   2   3     1595.58     1729.96     34.87 o 
   8   2   3      203.06      158.01     17.03 o 
   9   2   3      235.57      187.70     32.07 o 
  10   2   3     1032.08      989.18     51.32 o 
 -10   3   3      533.30      466.96     30.41 o 
  -9   3   3      965.66      961.10     36.58 o 
  -8   3   3        0.21       11.65      6.21 o 
  -7   3   3     1140.20     1140.64     31.56 o 
  -6   3   3     1287.77     1259.36     25.49 o 
  -5   3   3      140.93      167.18      7.66 o 
  -4   3   3     6312.69     6203.23     76.32 o 
  -3   3   3    11220.09    10831.11    135.26 o 
  -2   3   3      752.56      857.99     13.98 o 
  -1   3   3     4887.19     4805.06     61.87 o 
   0   3   3     1522.37     1586.63     25.18 o 
   1   3   3      638.64      767.00     13.23 o 
   2   3   3     4455.35     4302.48     66.86 o 
   3   3   3     6018.41     6320.68    121.56 o 
   4   3   3    13793.80    13806.17    173.84 o 
   5   3   3      707.92      753.30     16.74 o 
   6   3   3     3251.24     3441.30     56.34 o 
   7   3   3        6.28        6.32     11.17 o 
   8   3   3      772.10      795.17     32.71 o 
   9   3   3      185.58      153.29     22.16 o 
 -10   4   3       59.13       67.58     16.40 o 
  -9   4   3        8.75       17.51     12.46 o 
  -8   4   3      162.36      133.72      9.95 o 
  -7   4   3      430.09      387.21     13.37 o 
  -6   4   3       55.30       81.21      5.91 o 
  -5   4   3     6035.89     6130.64     78.48 o 
  -4   4   3    16836.04    16569.13    183.47 o 
  -3   4   3    12318.36    11268.49    143.06 o 
  -2   4   3    16693.28    15481.24    191.62 o 
  -1   4   3     3126.12     3035.66     53.63 o 
   0   4   3     5761.21     5999.41     77.24 o 
   1   4   3      894.46      953.28     16.44 o 
   2   4   3      655.69      656.95     14.74 o 
   3   4   3      480.48      560.28     12.17 o 
   4   4   3     1903.08     1813.99     28.23 o 
   5   4   3     6830.53     7058.30     97.47 o 
   6   4   3     6592.76     6770.74    135.15 o 
   7   4   3     1991.68     1995.93     51.41 o 
   8   4   3      645.31      696.31     26.72 o 
   9   4   3        6.95        8.57     20.91 o 
 -10   5   3     4134.70     4396.12    149.75 o 
  -9   5   3     2854.67     3084.60     86.49 o 
  -8   5   3     2036.19     2048.11     45.54 o 
  -7   5   3     4716.27     5027.44     81.12 o 
  -6   5   3      454.49      465.05     13.47 o 
  -5   5   3      449.80      367.20      9.63 o 
  -4   5   3     3190.34     3164.89     36.65 o 
  -3   5   3     4932.07     4794.43     60.24 o 
  -2   5   3        0.08        2.34      2.56 o 
  -1   5   3     5023.95     4835.37     63.99 o 
   0   5   3      101.42      116.78      5.80 o 
   1   5   3    21048.86    20952.84    278.25 o 
   2   5   3        7.25       11.08      3.38 o 
   3   5   3       86.16      108.29      6.11 o 
   4   5   3    11808.96    12156.39    160.51 o 
   5   5   3      892.12      913.58     22.09 o 
   6   5   3     3565.78     3644.30     74.35 o 
   7   5   3      288.55      284.66     16.83 o 
   8   5   3     1001.31     1024.60     42.90 o 
   9   5   3      294.12      250.26     30.72 o 
 -10   6   3      103.32       42.55     20.35 o 
  -9   6   3        8.23       54.72     17.03 o 
  -8   6   3       40.74       16.19      9.94 o 
  -7   6   3       78.71       90.69      8.76 o 
  -6   6   3       61.80       70.29      7.66 o 
  -5   6   3     1125.01     1095.13     18.13 o 
  -4   6   3     4635.02     4637.93     59.37 o 
  -3   6   3    12554.44    12599.73    132.91 o 
  -2   6   3     1182.35     1299.81     18.52 o 
  -1   6   3     4457.96     4474.23     52.49 o 
   0   6   3     4263.50     4101.71     51.94 o 
   1   6   3     3694.66     3716.94     61.86 o 
   2   6   3      163.79      189.61      7.53 o 
   3   6   3      602.17      602.22     14.10 o 
   4   6   3     2147.66     2222.21     36.73 o 
   5   6   3     3662.78     3770.25     70.58 o 
   6   6   3      870.11      893.68     25.19 o 
   7   6   3     2824.70     2801.36     71.41 o 
   8   6   3      882.63      910.93     37.39 o 
 -10   7   3     2623.03     2768.37    262.16 o 
  -9   7   3     3115.76     3234.97    106.48 o 
  -8   7   3     4305.45     4504.79    158.81 o 
  -7   7   3     4312.09     4391.28     84.90 o 
  -6   7   3      281.66      313.72     15.59 o 
  -5   7   3      606.49      556.90     11.79 o 
  -4   7   3      729.82      691.46     12.78 o 
  -3   7   3     3961.51     3805.81     47.20 o 
  -2   7   3     1410.03     1443.42     20.43 o 
  -1   7   3    11078.93    11034.89    143.60 o 
   0   7   3     3308.44     3274.92     47.54 o 
   1   7   3    12052.76    12254.79    170.80 o 
   2   7   3     1880.29     1939.06     32.40 o 
   3   7   3     1702.16     1690.93     29.44 o 
   4   7   3     4658.58     4992.15     89.40 o 
   5   7   3      500.19      447.75     18.40 o 
   6   7   3     1790.61     1918.69     48.31 o 
   7   7   3       53.85       65.43     13.53 o 
   8   7   3      836.36      730.12     41.21 o 
  -9   8   3      215.35      199.51     31.50 o 
  -8   8   3      199.62      216.28     21.81 o 
  -7   8   3     1480.23     1495.54     47.56 o 
  -6   8   3     2714.09     2879.45     57.02 o 
  -5   8   3      783.79      780.71     16.22 o 
  -4   8   3      653.59      591.28     12.06 o 
  -3   8   3      202.66      222.22      8.57 o 
  -2   8   3     3434.33     3452.42     43.06 o 
  -1   8   3     1569.45     1434.42     19.79 o 
   0   8   3    10952.93    10776.59    685.99 o 
   1   8   3     1132.84     1212.56     21.67 o 
   2   8   3       86.34       74.72      5.69 o 
   3   8   3      176.49      144.45     10.02 o 
   4   8   3      324.71      321.51     17.82 o 
   5   8   3     1356.66     1440.40     42.63 o 
   6   8   3       39.68       28.83     13.41 o 
   7   8   3     2652.93     2754.30     93.77 o 
  -9   9   3      585.24      554.91     39.90 o 
  -8   9   3     2932.01     3082.73    176.76 o 
  -7   9   3     2908.02     2917.93    100.19 o 
  -6   9   3      498.12      529.10     19.83 o 
  -5   9   3      187.01      164.35      9.89 o 
  -4   9   3       79.31       80.88      5.61 o 
  -3   9   3     3361.54     3437.26     46.76 o 
  -2   9   3      443.76      454.87      9.71 o 
  -1   9   3      243.37      246.06     11.04 o 
   0   9   3      442.56      530.94     11.34 o 
   1   9   3     1931.84     1807.02     84.38 o 
   2   9   3     3209.94     3260.90     55.59 o 
   3   9   3      133.74       98.03     12.17 o 
   4   9   3      254.60      245.76     12.01 o 
   5   9   3       53.98       53.36     13.37 o 
   6   9   3      665.54      712.28     35.49 o 
   7   9   3      233.14      233.80     30.95 o 
  -9  10   3       15.85      -14.69     17.26 o 
  -8  10   3       80.36       82.76     20.26 o 
  -7  10   3     2125.35     2116.25     78.98 o 
  -6  10   3     2595.62     2527.82     85.19 o 
  -5  10   3     3196.73     3303.78     66.11 o 
  -4  10   3      414.63      371.31     25.00 o 
  -3  10   3      399.54      371.70     13.47 o 
  -2  10   3     3097.46     3133.81     76.70 o 
  -1  10   3      128.17      194.37     21.50 o 
   0  10   3     4237.56     4461.64     68.13 o 
   1  10   3      149.83      177.94     10.93 o 
   2  10   3       42.42       42.10      7.03 o 
   3  10   3      927.42      902.93     33.94 o 
   4  10   3        0.12       -2.67     10.99 o 
   5  10   3       40.30       22.32     12.36 o 
   6  10   3      411.13      361.36     27.42 o 
  -8  11   3     1350.76     1323.37     68.01 o 
  -7  11   3     6492.09     6768.96    246.76 o 
  -6  11   3      748.98      809.67     44.35 o 
  -5  11   3      552.40      550.52     24.74 o 
  -4  11   3      264.98      244.18     10.14 o 
  -3  11   3      174.55      170.55     15.02 o 
  -2  11   3      721.10      698.98     43.54 o 
  -1  11   3        4.39        5.18     14.14 o 
   0  11   3      160.71      108.10     14.59 o 
   1  11   3     4077.61     4390.00     90.00 o 
   2  11   3     2252.90     2351.53     66.91 o 
   3  11   3     1363.96     1408.64     48.52 o 
   4  11   3      216.89      214.08     18.74 o 
   5  11   3        9.29      -17.95     32.30 o 
  -7  12   3      696.26      702.18     45.62 o 
  -6  12   3      269.10      225.32     20.41 o 
  -5  12   3      763.29      753.91     37.57 o 
  -4  12   3      215.42      173.93     16.83 o 
  -3  12   3        2.84       12.54     10.49 o 
  -2  12   3       82.41       87.01     16.35 o 
  -1  12   3       54.42       65.69     30.53 o 
   0  12   3     4756.03     4901.31    115.42 o 
   1  12   3      203.40      191.64     17.80 o 
   2  12   3     1597.48     1616.11     52.16 o 
   3  12   3      116.27       85.58     13.62 o 
   4  12   3      634.31      547.52     30.31 o 
  -6  13   3     1706.78     1657.90    113.63 o 
  -5  13   3      369.21      286.92     38.79 o 
  -4  13   3       80.96       86.37     25.39 o 
  -3  13   3      744.02      738.47     57.63 o 
  -2  13   3      684.44      625.84     66.12 o 
  -1  13   3      280.58      228.28     24.32 o 
   0  13   3        0.30       16.73     16.74 o 
   1  13   3     3011.59     3077.14    120.32 o 
   2  13   3     1416.23     1376.60     73.17 o 
   3  13   3      597.28      508.75     42.67 o 
  -5  14   3      415.60      359.04     49.69 o 
  -4  14   3      451.67      419.64     46.89 o 
  -3  14   3      332.98      289.41     31.43 o 
  -2  14   3       34.92       28.54     12.75 o 
  -1  14   3        8.13       -3.89     16.05 o 
   0  14   3     3785.67     3715.03    155.15 o 
   1  14   3     1239.75     1192.95     65.33 o 
  -2  15   3      211.46      133.49     38.71 o 
  -1 -16   4      729.48      645.64     48.56 o 
   0 -16   4      515.40      483.62     39.93 o 
   1 -16   4      883.10      781.21     53.40 o 
   2 -16   4      121.51       47.86     58.37 o 
   3 -16   4      107.45       61.86     22.12 o 
   4 -16   4      575.64      495.98    103.86 o 
  -2 -15   4       13.66      -16.19     21.93 o 
  -1 -15   4       13.61      -25.00     25.00 o 
   0 -15   4       29.06        7.95      7.12 o 
   1 -15   4        0.50      -14.26     16.26 o 
   2 -15   4     2524.04     2589.36    112.37 o 
   3 -15   4     2175.55     2228.91    100.55 o 
   4 -15   4     3459.95     3492.19    255.15 o 
   5 -15   4     1089.26     1017.47     62.16 o 
   6 -15   4      564.13      454.28     61.80 o 
  -4 -14   4     1560.59     1532.86    147.47 o 
  -3 -14   4      606.84      553.44     41.88 o 
  -2 -14   4      301.98      301.97     28.36 o 
  -1 -14   4      244.47      223.34     18.74 o 
   0 -14   4       73.68       50.56     10.81 o 
   1 -14   4     1451.33     1469.08     42.27 o 
   2 -14   4      150.05      140.19     14.16 o 
   3 -14   4      379.06      340.67     23.72 o 
   4 -14   4      249.34      226.52     37.97 o 
   5 -14   4        0.72      -20.95     20.95 o 
   6 -14   4       39.35        0.74     18.81 o 
   7 -14   4      123.79      138.11     33.53 o 
  -5 -13   4     3311.52     3335.52    147.66 o 
  -4 -13   4        6.54      -11.49     11.49 o 
  -3 -13   4      196.21      166.71     14.79 o 
  -2 -13   4       28.13       34.36      6.82 o 
  -1 -13   4      773.22      810.92     30.77 o 
   0 -13   4      198.19      168.44     18.31 o 
   1 -13   4      231.83      202.69     15.20 o 
   2 -13   4      928.34      921.37     30.76 o 
   3 -13   4     5096.89     5297.09    113.47 o 
   4 -13   4     2460.45     2413.38    101.48 o 
   5 -13   4     3757.24     3779.26     98.68 o 
   6 -13   4      237.23      233.06     18.33 o 
   7 -13   4       26.09       46.26     13.85 o 
   8 -13   4      161.00      162.86     22.31 o 
  -6 -12   4       41.75       31.76     22.58 o 
  -5 -12   4       17.62       14.80     14.36 o 
  -4 -12   4      978.48      983.19     36.36 o 
  -3 -12   4      487.00      543.91     24.35 o 
  -2 -12   4     5105.58     5164.61    110.69 o 
  -1 -12   4      154.10      148.57      8.34 o 
   0 -12   4     1359.00     1414.77     50.90 o 
   1 -12   4     4567.41     4645.62    115.33 o 
   2 -12   4      242.27      238.21     13.61 o 
   3 -12   4     2280.46     2278.37     49.80 o 
   4 -12   4      266.97      284.54     13.94 o 
   5 -12   4      379.40      363.93     16.88 o 
   6 -12   4      508.08      513.15     25.87 o 
   7 -12   4      134.14      119.04     14.79 o 
   8 -12   4      334.81      342.50     25.57 o 
  -6 -11   4      198.93      121.06     28.74 o 
  -5 -11   4      848.90      827.09     34.52 o 
  -4 -11   4      780.13      723.23     25.71 o 
  -3 -11   4      247.53      255.42     12.73 o 
  -2 -11   4      476.57      411.36     23.93 o 
  -1 -11   4      518.99      493.65     18.39 o 
   0 -11   4      557.18      573.10     22.42 o 
   1 -11   4      253.42      252.48     20.87 o 
   2 -11   4      360.80      344.39     16.80 o 
   3 -11   4     3706.49     3808.45     78.43 o 
   4 -11   4     3765.94     3759.24     81.61 o 
   5 -11   4     8167.92     8344.00    133.05 o 
   6 -11   4     1644.21     1683.20     58.50 o 
   7 -11   4     1188.55     1136.82     41.40 o 
   8 -11   4        4.39       -3.10     19.33 o 
   9 -11   4        2.35      -15.90     15.90 o 
  -7 -10   4      514.54      491.86     39.22 o 
  -6 -10   4       59.21       89.48     22.14 o 
  -5 -10   4       98.31       72.41      9.20 o 
  -4 -10   4     3099.55     3308.68     58.48 o 
  -3 -10   4        3.29       -4.11      4.34 o 
  -2 -10   4     2614.64     2787.80     47.31 o 
  -1 -10   4     1493.36     1609.44     26.23 o 
   0 -10   4     2272.34     2280.35     43.99 o 
   1 -10   4     2968.03     3235.43     75.77 o 
   2 -10   4      325.18      308.72      7.68 o 
   3 -10   4     5801.41     6215.70     78.95 o 
   4 -10   4       90.70       85.58      5.33 o 
   5 -10   4     3498.49     3618.99     56.89 o 
   6 -10   4     1040.17      982.86     28.09 o 
   7 -10   4       41.13       42.08     11.06 o 
   8 -10   4     1077.35     1075.57     49.05 o 
   9 -10   4      248.16      243.06     22.50 o 
  -8  -9   4     1616.39     1599.31     96.09 o 
  -7  -9   4      358.95      362.14     31.88 o 
  -6  -9   4      196.60      169.80     16.77 o 
  -5  -9   4     1457.46     1542.90     33.92 o 
  -4  -9   4      675.40      624.68     16.57 o 
  -3  -9   4     3245.94     3445.25     51.28 o 
  -2  -9   4     2202.70     2216.92     36.35 o 
  -1  -9   4     1056.25     1009.40     37.88 o 
   0  -9   4       22.77       35.93      2.96 o 
   1  -9   4      306.46      295.04      8.95 o 
   2  -9   4     2350.04     2567.93     35.11 o 
   3  -9   4     2743.81     2858.68    116.50 o 
   4  -9   4     1042.66     1116.11     19.34 o 
   5  -9   4     8737.61     8993.17    119.01 o 
   6  -9   4     7658.60     7873.64    115.37 o 
   7  -9   4     7226.40     7529.53    151.46 o 
   8  -9   4     1133.72     1040.17     35.88 o 
   9  -9   4       66.02       84.56     37.61 o 
  10  -9   4       37.79       48.22     41.12 o 
  -8  -8   4      172.58      131.65     20.40 o 
  -7  -8   4       27.59       41.68     14.40 o 
  -6  -8   4      671.00      634.66     21.64 o 
  -5  -8   4     1476.78     1460.50     27.94 o 
  -4  -8   4      256.81      245.14      9.57 o 
  -3  -8   4     1469.38     1586.47     25.10 o 
  -2  -8   4     3166.74     3014.43     41.62 o 
  -1  -8   4    12088.53    12046.38    135.09 o 
   0  -8   4     9876.20     9747.05    560.58 o 
   1  -8   4     2858.96     2962.89     57.32 o 
   2  -8   4     1469.76     1391.38     22.20 o 
   3  -8   4      480.38      397.30     10.12 o 
   4  -8   4      482.87      474.35     10.79 o 
   5  -8   4     1300.58     1309.20     22.65 o 
   6  -8   4       39.85       39.81      5.85 o 
   7  -8   4      470.30      447.19     18.03 o 
   8  -8   4      969.54     1034.83     31.92 o 
   9  -8   4      241.55      242.28     19.52 o 
  10  -8   4       18.87       45.88     22.74 o 
  -9  -7   4     2512.05     2515.14    108.11 o 
  -8  -7   4     6234.17     6852.37    201.65 o 
  -7  -7   4        0.17       13.03     12.34 o 
  -6  -7   4     1286.49     1210.22     35.24 o 
  -5  -7   4      708.75      710.91     16.10 o 
  -4  -7   4       29.82       30.23      4.46 o 
  -3  -7   4     5392.63     5505.70     70.84 o 
  -2  -7   4     8165.73     8537.52    112.30 o 
  -1  -7   4       44.50       46.85      6.23 o 
   0  -7   4      996.00     1121.07     16.06 o 
   1  -7   4      165.78      170.77      7.35 o 
   2  -7   4      102.66       83.57      4.06 o 
   3  -7   4     2507.91     2229.60     35.13 o 
   4  -7   4      747.90      617.52     19.29 o 
   5  -7   4     7404.36     7322.91    100.94 o 
   6  -7   4    11684.29    12081.45    210.52 o 
   7  -7   4     6842.30     6841.55    108.93 o 
   8  -7   4     1751.86     1816.44     54.63 o 
   9  -7   4       83.37       86.11     24.29 o 
  10  -7   4      157.55       96.95     18.43 o 
  -9  -6   4     2871.44     3042.28    116.64 o 
  -8  -6   4      790.81      817.15     37.23 o 
  -7  -6   4      302.78      314.95     24.50 o 
  -6  -6   4      157.58      131.25     10.33 o 
  -5  -6   4     1384.21     1422.07     24.94 o 
  -4  -6   4      336.74      305.59      9.80 o 
  -3  -6   4      521.78      501.18     11.26 o 
  -2  -6   4    10317.99    10440.00    123.89 o 
  -1  -6   4    13230.84    14086.71    163.34 o 
   0  -6   4    22163.15    21495.11    243.63 o 
   1  -6   4     6096.59     6311.15     85.47 o 
   2  -6   4     6455.86     5933.89     95.79 o 
   3  -6   4     3795.52     3922.77     57.14 o 
   4  -6   4      218.79      309.93      9.64 o 
   5  -6   4     1943.14     1789.90     31.18 o 
   6  -6   4      106.48       88.94     10.14 o 
   7  -6   4      823.00      804.53     21.56 o 
   8  -6   4     3090.68     3159.29     83.17 o 
   9  -6   4      175.10      200.66     25.53 o 
  10  -6   4      536.95      556.89     56.79 o 
  -9  -5   4      559.67      472.76     60.14 o 
  -8  -5   4     7048.31     7705.89    188.30 o 
  -7  -5   4       52.43       33.07      9.30 o 
  -6  -5   4     3696.26     3719.10     63.86 o 
  -5  -5   4      375.08      302.13     11.91 o 
  -4  -5   4     2135.91     2146.23     35.66 o 
  -3  -5   4     2315.68     2278.51     31.45 o 
  -2  -5   4      482.57      426.09      8.72 o 
  -1  -5   4     2449.41     2452.39     36.76 o 
   0  -5   4     8555.43     8948.09    188.07 o 
   1  -5   4      328.84      362.32     11.88 o 
   2  -5   4      427.86      421.66     12.70 o 
   3  -5   4     1290.52     1339.37     27.50 o 
   4  -5   4      834.57      576.25     10.90 o 
   5  -5   4     4054.52     4000.12     54.98 o 
   6  -5   4     1942.67     1942.28     31.16 o 
   7  -5   4    10131.74    10506.95    155.97 o 
   8  -5   4     3037.69     3008.33     67.98 o 
   9  -5   4     1559.57     1562.39     44.02 o 
  10  -5   4      707.58      622.79     80.31 o 
 -10  -4   4     1950.84     1866.32    142.29 o 
  -9  -4   4     1900.82     1817.52     82.60 o 
  -8  -4   4      697.05      821.48     43.20 o 
  -7  -4   4      106.39       81.94      9.14 o 
  -6  -4   4      153.02      164.33      8.92 o 
  -5  -4   4       59.40       50.32      4.90 o 
  -4  -4   4      309.21      315.48      8.05 o 
  -3  -4   4     1136.87     1285.01     25.14 o 
  -2  -4   4     5099.76     4640.89     92.37 o 
  -1  -4   4    34447.43    33173.45    739.98 o 
   0  -4   4    19551.89    18546.03    339.98 o 
   1  -4   4     2079.02     1996.38     63.62 o 
   2  -4   4     9699.33     9331.76    209.60 o 
   3  -4   4      233.31      255.41      8.41 o 
   4  -4   4      351.00      275.90      8.91 o 
   5  -4   4     2845.44     2738.69     37.55 o 
   6  -4   4      103.31      114.46      6.15 o 
   7  -4   4     2948.15     3014.85     51.91 o 
   8  -4   4     3222.38     3355.61     72.28 o 
   9  -4   4     2323.66     2366.20     61.28 o 
  10  -4   4      345.00      250.43     26.12 o 
 -10  -3   4        4.68      -10.53     16.80 o 
  -9  -3   4      649.15      636.58     32.72 o 
  -8  -3   4     4416.48     4602.80    128.66 o 
  -7  -3   4      943.16      983.95     26.23 o 
  -6  -3   4     7817.26     7806.99    112.04 o 
  -5  -3   4     2003.16     2037.51     30.23 o 
  -4  -3   4    19531.41    19862.49    263.94 o 
  -3  -3   4      375.24      270.06      9.00 o 
  -2  -3   4      775.28      784.65     21.64 o 
  -1  -3   4     5674.50     5702.90    115.32 o 
   0  -3   4      897.61      951.05     15.75 o 
   1  -3   4      793.94      776.93     14.59 o 
   2  -3   4     2480.81     2146.75     47.59 o 
   3  -3   4       19.45       34.31      4.29 o 
   4  -3   4    29485.44    29070.38    351.88 o 
   5  -3   4     1459.06     1370.93     21.19 o 
   6  -3   4      139.74      141.56      6.48 o 
   7  -3   4    11296.67    11625.83    189.15 o 
   8  -3   4     3623.06     3649.83     80.41 o 
   9  -3   4     2690.55     2798.82     68.96 o 
  10  -3   4     1119.45     1130.06     74.08 o 
 -10  -2   4     1040.07     1088.45     54.24 o 
  -9  -2   4      596.31      574.81     30.41 o 
  -8  -2   4      355.46      368.72     22.16 o 
  -7  -2   4        1.61       13.60      6.95 o 
  -6  -2   4      962.97      859.15     19.40 o 
  -5  -2   4      936.00      903.36     22.12 o 
  -4  -2   4     2812.81     2884.16     57.26 o 
  -3  -2   4      568.75      584.56     15.67 o 
  -2  -2   4     1402.41     1425.12     23.73 o 
  -1  -2   4     5209.86     5135.12     73.63 o 
   0  -2   4     2379.06     2227.93     36.40 o 
   2  -2   4    10111.29     9773.27    203.82 o 
   3  -2   4     4282.02     3993.47     81.35 o 
   4  -2   4     2425.63     2291.08     36.39 o 
   5  -2   4      992.54     1019.18     18.22 o 
   6  -2   4      964.41      990.13     18.78 o 
   7  -2   4      243.50      234.51     26.23 o 
   8  -2   4      112.49      103.50     11.36 o 
   9  -2   4       15.60       11.88      9.78 o 
  10  -2   4      339.91      324.85     26.65 o 
 -10  -1   4      229.38      146.86     26.21 o 
  -9  -1   4      297.12      241.20     21.43 o 
  -8  -1   4     3730.63     3877.99     99.58 o 
  -7  -1   4      862.76      880.11     36.19 o 
  -6  -1   4    14687.50    15009.89    200.33 o 
  -5  -1   4     6069.44     6306.52     93.68 o 
  -4  -1   4     6350.38     6358.07    151.53 o 
  -3  -1   4     2635.27     2601.35     50.10 o 
  -2  -1   4    23550.14    23427.20    440.36 o 
  -1  -1   4     1779.23     1815.67     30.16 o 
   0  -1   4      919.84      941.36     19.87 o 
   1  -1   4     2091.26     2126.55     40.20 o 
   2  -1   4     1627.12     1629.91     33.23 o 
   3  -1   4       73.22       45.19      5.85 o 
   4  -1   4     9421.02     9366.08    143.45 o 
   5  -1   4     3528.52     3545.62     49.37 o 
   6  -1   4     1914.52     1973.92     33.01 o 
   7  -1   4     6899.86     7103.43    130.06 o 
   8  -1   4      706.52      740.42     44.12 o 
   9  -1   4     3613.02     3814.97     87.39 o 
  10  -1   4      989.13      919.20     39.28 o 
 -10   0   4       15.77       -7.05     14.43 o 
  -9   0   4     1491.21     1583.45     53.14 o 
  -8   0   4       83.89       77.39      7.81 o 
  -7   0   4     7592.72     7632.20    135.50 o 
  -6   0   4     4732.61     4698.80     70.88 o 
  -5   0   4     8085.27     8258.97    117.22 o 
  -4   0   4     3269.93     3097.15     40.42 o 
  -3   0   4     1097.03     1167.54     18.75 o 
  -2   0   4       66.54       61.83      5.57 o 
  -1   0   4     1015.27     1090.81     22.83 o 
   0   0   4     5380.74     5607.11     97.09 o 
   1   0   4     4713.35     4562.84     80.09 o 
   2   0   4    27533.43    25765.53    392.42 o 
   3   0   4    24830.06    23799.29    381.98 o 
   4   0   4     5267.87     5202.02     91.34 o 
   5   0   4     1428.87     1450.83     22.61 o 
   6   0   4       32.26       33.47      4.32 o 
   7   0   4      120.11      112.80     10.23 o 
   8   0   4        2.93       13.68      8.20 o 
   9   0   4      116.75      102.52     13.03 o 
  10   0   4      576.58      500.55     35.13 o 
 -10   1   4      185.34      148.22     20.18 o 
  -9   1   4      111.81       66.81     14.22 o 
  -8   1   4     1614.68     1615.70     40.97 o 
  -7   1   4      514.84      508.32     20.67 o 
  -6   1   4     8911.38     8712.06    138.66 o 
  -5   1   4     8823.60     8783.49    144.96 o 
  -4   1   4     9417.26     8855.88    119.88 o 
  -3   1   4     1231.54     1258.86     33.25 o 
  -2   1   4     1850.24     1835.07     31.06 o 
  -1   1   4       38.12       63.77      7.23 o 
   0   1   4      186.35      173.11      8.41 o 
   1   1   4     1554.05     1543.04     30.38 o 
   2   1   4     3877.08     4052.99     72.82 o 
   3   1   4       20.82       14.71      5.38 o 
   4   1   4     5288.47     5360.64     97.58 o 
   5   1   4      165.97      180.66      7.70 o 
   6   1   4      232.27      225.97     11.19 o 
   7   1   4     3215.80     3278.75     68.55 o 
   8   1   4      156.03      145.30     12.58 o 
   9   1   4     1825.23     1965.90     69.91 o 
  10   1   4     2396.29     2487.02     98.80 o 
 -10   2   4      522.80      465.39     42.57 o 
  -9   2   4     1340.95     1309.05     56.33 o 
  -8   2   4        2.32        6.79      6.24 o 
  -7   2   4     2638.10     2768.37     48.11 o 
  -6   2   4     1281.97     1331.44     26.18 o 
  -5   2   4     6042.05     6215.63     77.49 o 
  -4   2   4     4350.24     4214.02     77.99 o 
  -3   2   4      553.48      509.85     15.92 o 
  -2   2   4     6414.03     6408.56     97.91 o 
  -1   2   4    33425.96    31546.89    483.58 o 
   0   2   4      576.42      577.64     13.78 o 
   1   2   4    14976.96    14420.18    237.75 o 
   2   2   4    16092.03    16094.98    264.48 o 
   3   2   4    16069.14    16483.62    335.11 o 
   4   2   4     8140.43     8073.29    122.30 o 
   5   2   4      599.06      623.17     15.29 o 
   6   2   4       35.04       33.68      6.40 o 
   7   2   4     1582.15     1661.61     35.03 o 
   8   2   4       24.05       15.02      8.76 o 
   9   2   4      348.55      320.81     28.73 o 
 -10   3   4        1.43       -2.01     18.72 o 
  -9   3   4       28.08       33.15     13.03 o 
  -8   3   4      495.65      500.91     21.01 o 
  -7   3   4       39.57       34.33      6.18 o 
  -6   3   4     7108.02     7374.21    117.13 o 
  -5   3   4     6992.11     7102.43     81.89 o 
  -4   3   4    35677.43    34829.53    420.65 o 
  -3   3   4     3268.49     3172.26     44.76 o 
  -2   3   4     4839.26     4882.79     65.35 o 
  -1   3   4      752.09      776.95     14.13 o 
   0   3   4      233.86      231.83      7.98 o 
   1   3   4     1378.71     1288.68     23.00 o 
   2   3   4       90.07       87.30      8.91 o 
   3   3   4      201.74      200.19      7.40 o 
   4   3   4    14785.39    14457.01    196.23 o 
   5   3   4      765.70      804.54     15.68 o 
   6   3   4     2107.96     2039.44     33.04 o 
   7   3   4        8.15       -1.65      6.13 o 
   8   3   4        9.00       -7.68     20.88 o 
   9   3   4      730.63      749.84     39.66 o 
 -10   4   4      989.04      900.52     45.09 o 
  -9   4   4      340.27      278.76     23.79 o 
  -8   4   4      989.16      994.67     28.36 o 
  -7   4   4      196.28      189.32     13.76 o 
  -6   4   4      183.41      152.04      8.41 o 
  -5   4   4     6978.62     6717.14     81.35 o 
  -4   4   4     2898.36     2977.71     40.30 o 
  -3   4   4     1659.80     1707.56     26.13 o 
  -2   4   4     2005.78     2029.66     30.17 o 
  -1   4   4     1925.59     2057.31     33.00 o 
   0   4   4     3592.12     3875.33     61.20 o 
   1   4   4      165.06      245.51      6.76 o 
   2   4   4     3653.88     3504.88     53.23 o 
   3   4   4    18830.17    18748.15    275.49 o 
   4   4   4      327.75      279.37      9.43 o 
   5   4   4     4160.02     4363.55     69.46 o 
   6   4   4        8.83       13.60      4.56 o 
   7   4   4     3275.21     3326.17    120.66 o 
   8   4   4        0.21       13.92     10.62 o 
   9   4   4       25.62        0.73     16.43 o 
 -10   5   4       49.91       45.96     25.85 o 
  -9   5   4       11.07       -3.63     15.73 o 
  -8   5   4      209.27      186.80     16.83 o 
  -7   5   4       20.04       25.56      7.18 o 
  -6   5   4     4509.99     4564.64     72.76 o 
  -5   5   4     7438.55     7371.13    105.98 o 
  -4   5   4    17561.57    18027.98    227.33 o 
  -3   5   4     7426.21     7177.31     93.62 o 
  -2   5   4     5230.67     5027.31     67.34 o 
  -1   5   4     2680.86     2626.57     37.50 o 
   0   5   4     6386.58     6563.24     92.85 o 
   1   5   4     1924.04     1862.47     30.89 o 
   2   5   4      931.74      885.38     19.12 o 
   3   5   4       22.34       28.18      4.56 o 
   4   5   4     4423.86     4591.69     74.39 o 
   5   5   4      359.98      341.21     14.65 o 
   6   5   4     2455.46     2465.47     51.27 o 
   7   5   4      153.67      109.72     12.87 o 
   8   5   4      660.90      644.06     29.29 o 
 -10   6   4     3217.41     3171.02    119.56 o 
  -9   6   4     2251.73     2271.72     79.31 o 
  -8   6   4     2944.43     3119.58     83.63 o 
  -7   6   4       91.17       46.02     11.22 o 
  -6   6   4      314.59      302.97     11.68 o 
  -5   6   4     1823.11     1933.76     29.27 o 
  -4   6   4        4.88        7.90      3.92 o 
  -3   6   4      182.08      162.34      7.06 o 
  -2   6   4     1757.01     1850.70     28.27 o 
  -1   6   4     1579.27     1415.01     22.10 o 
   0   6   4     5785.15     6215.30     90.63 o 
   1   6   4        0.57        3.81      3.39 o 
   2   6   4      118.83       96.89      7.92 o 
   3   6   4     6882.78     6888.70    104.99 o 
   4   6   4      343.54      322.06     11.82 o 
   5   6   4     1724.44     1824.37     37.25 o 
   6   6   4      901.45      903.27     36.18 o 
   7   6   4     1348.61     1329.47     41.53 o 
   8   6   4      335.85      327.64     22.20 o 
 -10   7   4       26.47       28.28     38.16 o 
  -9   7   4      194.21      212.72     21.40 o 
  -8   7   4      371.16      342.20     24.12 o 
  -7   7   4       35.58       29.68     10.06 o 
  -6   7   4       10.32       23.50      6.81 o 
  -5   7   4     1606.13     1572.96     36.00 o 
  -4   7   4     3059.00     3139.11     45.82 o 
  -3   7   4    12641.71    12155.45    149.23 o 
  -2   7   4     9532.09    10037.21    123.34 o 
  -1   7   4     5398.12     5331.99     68.58 o 
   0   7   4     1430.39     1372.98     21.11 o 
   1   7   4      226.91      193.79      7.38 o 
   2   7   4       54.99       40.57      4.77 o 
   3   7   4       43.64       43.05      9.16 o 
   4   7   4     1325.73     1353.04     28.40 o 
   5   7   4       92.43       69.04      9.30 o 
   6   7   4     2335.14     2364.06     61.15 o 
   7   7   4      213.99      187.30     19.77 o 
   8   7   4     1152.12     1024.16     51.81 o 
  -9   8   4     1148.53     1241.62     86.33 o 
  -8   8   4     2097.28     2184.01     82.01 o 
  -7   8   4      141.81      200.17     17.96 o 
  -6   8   4        2.81        7.54      7.54 o 
  -5   8   4     1164.58     1164.21     37.17 o 
  -4   8   4       27.36       28.99      5.39 o 
  -3   8   4      233.56      246.45      7.92 o 
  -2   8   4     3631.97     3514.89     46.31 o 
  -1   8   4      141.15      115.71      9.81 o 
   0   8   4     3500.81     3564.46     52.72 o 
   1   8   4     1455.16     1378.90     27.95 o 
   2   8   4      105.96       70.57      6.30 o 
   3   8   4     1127.23     1155.87     28.12 o 
   4   8   4     1693.42     1650.82     44.29 o 
   5   8   4     1830.26     1869.51     51.73 o 
   6   8   4      107.27       66.86     16.93 o 
   7   8   4      844.47      800.25     41.56 o 
  -9   9   4      279.23      283.44     37.50 o 
  -8   9   4      335.49      321.85     30.51 o 
  -7   9   4      278.01      295.52     52.14 o 
  -6   9   4     1119.28     1132.85     44.47 o 
  -5   9   4        5.49        8.41      5.22 o 
  -4   9   4       33.16       50.66      6.70 o 
  -3   9   4     7624.29     7439.37    263.06 o 
  -2   9   4     2063.05     2133.99     33.82 o 
  -1   9   4     9430.02     9477.49    128.13 o 
   0   9   4      190.85      152.50     28.28 o 
   1   9   4      608.53      587.06     15.52 o 
   2   9   4      492.11      503.35     15.29 o 
   3   9   4      881.09      893.78     28.24 o 
   4   9   4        2.92        1.47      9.54 o 
   5   9   4       19.13       10.81     11.39 o 
   6   9   4      321.73      273.34     25.05 o 
  -8  10   4     2361.13     2373.49    102.79 o 
  -7  10   4       89.26       68.71     20.46 o 
  -6  10   4     1158.38     1140.28     50.56 o 
  -5  10   4     1384.24     1362.22     47.54 o 
  -4  10   4      420.05      391.20     31.39 o 
  -3  10   4     2181.63     2193.71     40.35 o 
  -2  10   4       58.97       50.49      3.81 o 
  -1  10   4      186.97      169.22      7.10 o 
   0  10   4      226.39      253.92     11.88 o 
   1  10   4      248.60      177.90     46.05 o 
   2  10   4      227.07      203.04     19.83 o 
   3  10   4      651.40      676.22     59.03 o 
   4  10   4       26.71        8.85      7.66 o 
   5  10   4     1829.45     1839.53     68.27 o 
   6  10   4      742.34      731.57     47.64 o 
  -8  11   4        0.40      -13.04     19.18 o 
  -7  11   4      124.76      119.38     18.75 o 
  -6  11   4       68.04       53.68     44.32 o 
  -5  11   4      212.41      183.97     21.20 o 
  -4  11   4      117.10      134.58     31.08 o 
  -3  11   4     3948.00     3994.76     91.22 o 
  -2  11   4     2565.27     2548.43     83.61 o 
  -1  11   4     5895.44     5760.49    170.70 o 
   0  11   4      925.89      969.92     28.60 o 
   1  11   4      562.76      516.63     26.83 o 
   2  11   4       32.23       33.68      8.25 o 
   3  11   4      203.97      182.30     28.96 o 
   4  11   4      112.02       93.77     18.36 o 
   5  11   4      576.61      480.08     31.55 o 
  -7  12   4     1977.79     2060.08     98.02 o 
  -6  12   4     2470.13     2542.62    100.93 o 
  -5  12   4       30.13       24.56     11.29 o 
  -4  12   4        0.75      -13.21     13.21 o 
  -3  12   4     1555.85     1593.54     58.05 o 
  -2  12   4        2.21       -2.51     10.75 o 
  -1  12   4      217.65      194.14     18.35 o 
   0  12   4     1614.41     1628.46     90.11 o 
   1  12   4       63.80       75.20     18.07 o 
   2  12   4     2265.14     2287.76     77.96 o 
   3  12   4      140.61      157.05     16.47 o 
   4  12   4      110.17       83.22     18.28 o 
  -6  13   4        4.67      -26.64     26.79 o 
  -5  13   4      110.29       88.48     29.91 o 
  -4  13   4       37.61       64.19     25.82 o 
  -3  13   4      806.09      791.86     43.70 o 
  -2  13   4     1349.90     1313.87    143.15 o 
  -1  13   4     2461.25     2582.61    153.20 o 
   0  13   4     1472.42     1480.84     67.57 o 
   1  13   4     3715.47     3787.73    207.68 o 
   2  13   4     1010.22     1041.17     60.47 o 
  -4  14   4       61.95       21.29     29.44 o 
  -3  14   4      132.59      126.24     21.71 o 
  -2  14   4      296.39      307.56     31.15 o 
  -1  14   4       24.61       32.70     18.97 o 
   0  14   4      914.78      837.07     62.93 o 
   1  14   4     1425.32     1289.20     75.07 o 
  -1 -16   5       49.93       49.83     22.69 o 
   0 -16   5      107.35       83.91     56.11 o 
   1 -16   5     1173.18     1101.54     67.38 o 
   2 -16   5      984.21      993.72    104.99 o 
   3 -16   5     1015.24      878.08     61.85 o 
   4 -16   5       15.66       30.02     21.39 o 
  -3 -15   5      101.54       85.77     23.76 o 
  -2 -15   5      593.64      480.41     58.02 o 
  -1 -15   5      363.00      361.96     29.11 o 
   0 -15   5     2679.08     2740.32     86.51 o 
   1 -15   5      952.88      967.51     38.13 o 
   2 -15   5       31.71       20.66     17.27 o 
   3 -15   5      240.24      229.13     23.76 o 
   4 -15   5        1.56        6.07     17.10 o 
   5 -15   5       12.76       12.62     28.58 o 
   6 -15   5       11.24       42.81     24.98 o 
  -4 -14   5      412.49      367.69     24.37 o 
  -3 -14   5       66.08       42.84     14.21 o 
  -2 -14   5      147.70      128.62     18.85 o 
  -1 -14   5      389.56      389.46     41.13 o 
   0 -14   5      625.86      587.51     24.13 o 
   1 -14   5      779.62      775.04     33.37 o 
   2 -14   5     1037.73      985.03     48.26 o 
   3 -14   5      776.46      709.57     48.15 o 
   4 -14   5      686.56      636.79     32.67 o 
   5 -14   5        4.56       -3.73     24.51 o 
   6 -14   5       25.22       32.67     24.14 o 
   7 -14   5      784.24      645.50     73.87 o 
  -5 -13   5      980.73      892.60     56.93 o 
  -4 -13   5        0.44        5.79     12.62 o 
  -3 -13   5      330.09      326.85     18.30 o 
  -2 -13   5        0.33       12.21      6.95 o 
  -1 -13   5      193.53      207.13     19.08 o 
   0 -13   5     6043.95     6388.98    202.10 o 
   1 -13   5       62.66       57.44     10.47 o 
   2 -13   5     3098.56     3170.99     72.83 o 
   3 -13   5       32.75       32.29     12.46 o 
   4 -13   5     2667.62     2581.58     76.83 o 
   5 -13   5      380.22      410.04     19.27 o 
   6 -13   5        1.71       25.07     16.73 o 
   7 -13   5        8.88       24.11     14.03 o 
   8 -13   5      658.04      624.51     48.36 o 
  -6 -12   5     3748.69     3852.89    173.75 o 
  -5 -12   5     1756.59     1717.08    155.92 o 
  -4 -12   5      283.00      258.38     17.54 o 
  -3 -12   5     1390.14     1404.12     38.87 o 
  -2 -12   5      286.39      256.99     20.41 o 
  -1 -12   5        3.29        7.06      5.32 o 
   0 -12   5      100.34       88.64     15.95 o 
   1 -12   5     1758.96     1833.93     52.77 o 
   2 -12   5     4849.94     5151.76    152.44 o 
   3 -12   5      817.01      879.10     29.30 o 
   4 -12   5     2219.15     2342.70     49.73 o 
   5 -12   5      505.33      505.08     50.34 o 
   6 -12   5      199.58      207.60     16.16 o 
   7 -12   5      179.03      141.00     17.74 o 
   8 -12   5     1711.44     1678.87     72.00 o 
  -6 -11   5        7.43        1.54     15.92 o 
  -5 -11   5      299.45      287.84     16.89 o 
  -4 -11   5      224.06      191.13     25.94 o 
  -3 -11   5     3955.07     4172.89     81.11 o 
  -2 -11   5      865.09      886.93     20.35 o 
  -1 -11   5     5088.02     5289.20    128.37 o 
   0 -11   5     7731.49     8075.53    165.84 o 
   1 -11   5     1082.75     1057.20     39.69 o 
   2 -11   5     9540.85     9696.87    227.55 o 
   3 -11   5      995.84     1005.22     18.69 o 
   4 -11   5     5901.22     5367.15    361.92 o 
   5 -11   5        0.39       -1.67      4.90 o 
   6 -11   5       31.84       16.70      8.81 o 
   7 -11   5     1244.20     1279.27     46.15 o 
   8 -11   5      858.70      889.33     42.71 o 
   9 -11   5      905.11      827.71     49.07 o 
  -7 -10   5      377.40      342.11     34.94 o 
  -6 -10   5     1158.60     1201.18     46.91 o 
  -5 -10   5     2256.61     2394.70     59.82 o 
  -4 -10   5     1908.46     2022.30     49.95 o 
  -3 -10   5     2966.56     3120.02     55.39 o 
  -2 -10   5     1994.59     2012.82     37.34 o 
  -1 -10   5      679.29      726.50     15.29 o 
   0 -10   5       50.78       39.53      3.89 o 
   1 -10   5     1944.02     1936.50     28.42 o 
   2 -10   5     1142.61     1087.85     17.79 o 
   3 -10   5     2421.87     2021.16    264.87 o 
   4 -10   5     1917.35     1799.26     39.66 o 
   5 -10   5     6545.64     6461.70     95.56 o 
   6 -10   5     3051.60     2984.04     56.38 o 
   7 -10   5      538.64      589.56     35.16 o 
   8 -10   5        2.43       -8.20     13.09 o 
   9 -10   5       16.84       15.14     13.66 o 
  -8  -9   5      137.58      135.09     27.14 o 
  -7  -9   5       13.32       19.18     17.47 o 
  -6  -9   5       76.50       48.06      9.46 o 
  -5  -9   5     1634.03     1654.54     34.32 o 
  -4  -9   5      730.29      785.43     19.46 o 
  -3  -9   5     3044.94     3214.74     76.09 o 
  -2  -9   5     2931.37     3008.12     42.73 o 
  -1  -9   5     1820.28     1900.91     32.13 o 
   0  -9   5     2770.44     2746.78    146.76 o 
   1  -9   5     2288.53     2281.70    104.80 o 
   2  -9   5     5950.60     5709.34    322.06 o 
   3  -9   5       10.74       14.07      4.07 o 
   4  -9   5     5180.03     5249.50     74.87 o 
   5  -9   5       16.65        9.34      4.89 o 
   6  -9   5       66.50       64.01      6.96 o 
   7  -9   5      359.51      333.19     16.70 o 
   8  -9   5      234.70      214.15     25.77 o 
   9  -9   5      462.50      433.45     27.37 o 
  -8  -8   5       89.08       87.40     20.24 o 
  -7  -8   5      248.56      222.77     20.56 o 
  -6  -8   5     2700.99     2905.03     61.84 o 
  -5  -8   5      788.18      789.24     21.95 o 
  -4  -8   5    12345.24    13013.84    186.82 o 
  -3  -8   5     4121.47     4275.61     59.16 o 
  -2  -8   5     3455.45     3528.23     62.14 o 
  -1  -8   5      379.66      371.97     11.46 o 
   0  -8   5      445.33      443.91      9.85 o 
   1  -8   5      774.95      754.31     12.48 o 
   2  -8   5     2612.83     2620.33     59.68 o 
   3  -8   5     1315.54     1406.59     39.67 o 
   4  -8   5     8693.10     9287.79    164.22 o 
   5  -8   5     5646.24     5774.41     91.43 o 
   6  -8   5    10431.30    10626.86    170.61 o 
   7  -8   5     3134.21     2977.56     64.83 o 
   8  -8   5       24.64       24.52     18.29 o 
   9  -8   5      160.04      158.75     16.75 o 
  10  -8   5      255.24      238.42     47.66 o 
  -8  -7   5       50.41       28.48     16.06 o 
  -7  -7   5     1272.20     1327.78     47.34 o 
  -6  -7   5      163.66      134.63     10.34 o 
  -5  -7   5       73.49       68.15      6.34 o 
  -4  -7   5     1460.66     1510.49     33.58 o 
  -3  -7   5     2096.21     2213.03     34.50 o 
  -2  -7   5     9246.37     9579.51    116.72 o 
  -1  -7   5    11462.55    11301.86    162.22 o 
   0  -7   5      326.81      319.12      7.37 o 
   1  -7   5     1823.50     1836.57     31.04 o 
   2  -7   5      590.58      772.04     14.57 o 
   3  -7   5       45.10       56.34      6.28 o 
   4  -7   5     1762.06     1866.41     31.44 o 
   5  -7   5     1052.75      987.95     20.48 o 
   6  -7   5       78.37       55.13      7.07 o 
   7  -7   5      390.01      388.99     16.02 o 
   8  -7   5       42.91       40.69     21.93 o 
   9  -7   5       11.31       20.58     16.68 o 
  10  -7   5      305.91      259.45     26.76 o 
  -9  -6   5     2520.95     2599.96    101.05 o 
  -8  -6   5       37.30       34.10     19.43 o 
  -7  -6   5     3178.50     3237.22     74.47 o 
  -6  -6   5      475.84      541.09     16.99 o 
  -5  -6   5       68.78       40.21      6.00 o 
  -4  -6   5     5082.73     5342.51     75.79 o 
  -3  -6   5     3127.42     3193.89     42.79 o 
  -2  -6   5     4526.39     4836.21     68.00 o 
  -1  -6   5     1239.11     1189.16     24.11 o 
   0  -6   5      992.88      933.20     26.02 o 
   1  -6   5     2790.59     2847.40     78.46 o 
   2  -6   5     6440.21     6429.13    133.13 o 
   3  -6   5      496.35      387.66     10.44 o 
   4  -6   5     7351.27     7343.69    157.40 o 
   5  -6   5     2244.28     2054.12     34.98 o 
   6  -6   5     4116.13     4393.40     69.07 o 
   7  -6   5     1989.71     1955.03     36.67 o 
   8  -6   5      148.74      147.57     10.08 o 
   9  -6   5      113.28      111.25     25.82 o 
  10  -6   5        7.40      -11.79     15.23 o 
  -9  -5   5     2800.89     2941.97    127.27 o 
  -8  -5   5      424.31      496.83     32.56 o 
  -7  -5   5       49.50       32.89     12.37 o 
  -6  -5   5        4.77        7.09      6.39 o 
  -5  -5   5       69.98       76.88      5.81 o 
  -4  -5   5      226.30      195.57      7.43 o 
  -3  -5   5     6959.44     7004.52     86.26 o 
  -2  -5   5     7309.53     7425.05    124.99 o 
  -1  -5   5    29901.01    29200.34    689.02 o 
   0  -5   5     4135.56     3927.87     98.56 o 
   1  -5   5     9551.15     9278.86    256.42 o 
   2  -5   5        0.74        0.85      3.19 o 
   3  -5   5     1158.59     1017.74     22.15 o 
   4  -5   5     5107.35     5309.31     84.33 o 
   5  -5   5      654.04      602.27     12.76 o 
   6  -5   5      335.25      358.62     13.02 o 
   7  -5   5      874.96      938.92     21.71 o 
   8  -5   5      290.82      315.70     15.60 o 
   9  -5   5       63.19       80.60     18.26 o 
  10  -5   5        5.15      -17.94     17.94 o 
  -9  -4   5      848.69      906.35     44.50 o 
  -8  -4   5      572.13      571.37     30.15 o 
  -7  -4   5     2547.85     2593.54     53.59 o 
  -6  -4   5      798.69      787.08     20.34 o 
  -5  -4   5      439.52      457.20     10.91 o 
  -4  -4   5     2271.95     2243.22     31.94 o 
  -3  -4   5      624.71      741.31     14.35 o 
  -2  -4   5    19351.49    19610.92    393.14 o 
  -1  -4   5      628.40      745.71     20.84 o 
   0  -4   5     4823.55     4689.84     83.99 o 
   1  -4   5     1610.65     1631.54     43.11 o 
   2  -4   5      240.84      178.47      6.71 o 
   3  -4   5     2274.88     2534.40     68.11 o 
   4  -4   5     2522.54     2492.27     52.05 o 
   5  -4   5        1.10        4.79      5.02 o 
   6  -4   5     9469.69     9628.60    139.14 o 
   7  -4   5     1585.60     1553.45     30.81 o 
   8  -4   5     5392.01     5658.31    118.71 o 
   9  -4   5       14.57       31.21      9.70 o 
  10  -4   5      239.56      208.45     22.43 o 
 -10  -3   5     1172.37     1103.70     57.15 o 
  -9  -3   5      770.63      739.10     39.19 o 
  -8  -3   5     1226.23     1271.74     44.89 o 
  -7  -3   5      305.67      304.32     13.33 o 
  -6  -3   5      582.23      537.79     19.03 o 
  -5  -3   5       26.10       37.57      5.29 o 
  -4  -3   5       66.32       63.92      5.08 o 
  -3  -3   5     1762.87     1860.48     37.61 o 
  -2  -3   5     4740.48     4943.17    108.14 o 
  -1  -3   5    17881.81    18437.94    244.21 o 
   0  -3   5      316.25      317.66      9.73 o 
   1  -3   5     8749.35     8994.05    155.07 o 
   2  -3   5        7.94        7.32      5.65 o 
   3  -3   5     1306.53     1265.94     26.97 o 
   4  -3   5     6375.90     6775.35    112.34 o 
   5  -3   5      577.69      606.39     12.93 o 
   6  -3   5      896.06      924.72     25.00 o 
   7  -3   5        3.76        5.60      5.99 o 
   8  -3   5      266.55      257.98     16.23 o 
   9  -3   5      326.03      327.15     28.60 o 
  10  -3   5      203.74      190.26     25.06 o 
 -10  -2   5      103.74      121.54     33.22 o 
  -9  -2   5      108.19      116.69     17.10 o 
  -8  -2   5      993.39      971.59     29.51 o 
  -7  -2   5     5904.54     5834.88    121.94 o 
  -6  -2   5      516.91      512.42     14.92 o 
  -5  -2   5      946.66      897.22     16.84 o 
  -4  -2   5      498.64      527.95     16.59 o 
  -3  -2   5     4735.35     4743.66    120.41 o 
  -2  -2   5     8819.52     8730.87    173.59 o 
  -1  -2   5    20559.25    20422.09    323.72 o 
   0  -2   5      990.02      856.07     18.74 o 
   1  -2   5      185.24      197.94      7.78 o 
   2  -2   5      413.40      472.69     12.98 o 
   3  -2   5     5733.73     5173.19     93.28 o 
   4  -2   5     4850.15     5074.68     94.06 o 
   5  -2   5       29.65       30.47      4.33 o 
   6  -2   5     9156.16     9311.67    129.68 o 
   7  -2   5     5931.22     6222.95    104.72 o 
   8  -2   5     4855.70     5035.75    172.59 o 
   9  -2   5     1490.98     1560.45     46.22 o 
  10  -2   5      673.64      575.28     30.42 o 
 -10  -1   5      834.14      754.22     44.43 o 
  -9  -1   5     1872.59     1905.80     61.82 o 
  -8  -1   5     3309.81     3523.23     93.10 o 
  -7  -1   5     1571.12     1570.18     54.12 o 
  -6  -1   5     2749.55     2828.60     43.60 o 
  -5  -1   5      351.55      340.01      9.12 o 
  -4  -1   5     3610.43     3578.95     56.38 o 
  -3  -1   5      497.51      506.75     13.34 o 
  -2  -1   5      457.50      395.92     11.02 o 
  -1  -1   5     9912.89     9605.36    163.27 o 
   0  -1   5     1392.37     1021.99     31.89 o 
   1  -1   5    11192.08    11131.48    192.14 o 
   2  -1   5     2471.43     2427.53     88.84 o 
   3  -1   5     2428.92     2347.80     48.80 o 
   4  -1   5      312.04      327.53     12.21 o 
   5  -1   5     2122.60     2145.00     36.01 o 
   6  -1   5     1154.47     1141.36     22.34 o 
   7  -1   5      242.12      265.70      9.82 o 
   8  -1   5      723.78      706.90     25.63 o 
   9  -1   5      540.75      471.43     22.94 o 
  10  -1   5        7.67       28.29     17.19 o 
 -10   0   5      600.09      529.28     60.27 o 
  -9   0   5      768.67      777.84     34.98 o 
  -8   0   5      158.04      173.27     28.04 o 
  -7   0   5    11819.08    12283.81    224.08 o 
  -6   0   5     1776.61     1819.24     29.72 o 
  -5   0   5      664.17      691.65     13.46 o 
  -4   0   5      187.20      245.61      9.00 o 
  -3   0   5      481.18      401.68     15.15 o 
  -2   0   5     4927.35     4689.34    104.48 o 
  -1   0   5     8845.33     8880.64    150.46 o 
   0   0   5     9025.34     8668.63    150.51 o 
   1   0   5      381.34      419.52     13.12 o 
   2   0   5     2694.32     2715.18     51.93 o 
   3   0   5      373.40      349.05     16.58 o 
   4   0   5     2758.36     2915.50     55.60 o 
   5   0   5     2378.77     2505.54     45.27 o 
   6   0   5     3319.23     3306.42     54.83 o 
   7   0   5     4794.68     4875.77     96.13 o 
   8   0   5     2899.77     2922.95     69.60 o 
   9   0   5      961.22      983.72     36.93 o 
  10   0   5     1230.53     1167.62     58.95 o 
 -10   1   5      350.58      306.94     32.05 o 
  -9   1   5     1917.90     1949.09     78.34 o 
  -8   1   5     9231.27     9976.21    211.10 o 
  -7   1   5     3046.98     2880.04     91.88 o 
  -6   1   5    11003.61    10940.27    167.61 o 
  -5   1   5      147.08      147.43      7.08 o 
  -4   1   5     2381.89     2369.25     35.77 o 
  -3   1   5     1813.77     1861.69     36.40 o 
  -2   1   5       69.24       55.65      9.33 o 
  -1   1   5     4854.68     4802.41     85.39 o 
   0   1   5    31994.74    30678.83    492.01 o 
   1   1   5    28954.95    28533.13    461.77 o 
   2   1   5    20635.31    19633.18    323.42 o 
   3   1   5     4936.93     4746.83     85.46 o 
   4   1   5     1885.78     1872.28     34.94 o 
   5   1   5      335.22      327.75     11.67 o 
   6   1   5      825.29      828.95     20.45 o 
   7   1   5      828.67      843.98     31.91 o 
   8   1   5      112.72      136.21     13.18 o 
   9   1   5      168.71      138.74     24.99 o 
  10   1   5      643.98      507.68     47.84 o 
 -10   2   5      213.60      186.55     33.51 o 
  -9   2   5      747.17      761.59     43.02 o 
  -8   2   5      152.12      167.81     13.09 o 
  -7   2   5     6788.19     6855.28    140.86 o 
  -6   2   5      502.14      523.15     15.07 o 
  -5   2   5     8955.97     9085.95    125.63 o 
  -4   2   5     1728.01     1792.50     28.30 o 
  -3   2   5    27391.55    27052.14    334.00 o 
  -2   2   5       38.37       18.00      3.81 o 
  -1   2   5     1139.82     1156.06     22.09 o 
   0   2   5     8051.58     7816.89    135.58 o 
   1   2   5      376.64      372.87     11.97 o 
   2   2   5     3565.88     3552.03     58.26 o 
   3   2   5      142.97      127.96      9.06 o 
   4   2   5      759.88      686.60     16.57 o 
   5   2   5     3189.57     3124.91     57.85 o 
   6   2   5     1043.93     1084.17     22.53 o 
   7   2   5      643.84      607.85     18.56 o 
   8   2   5     2601.60     2710.59     78.62 o 
   9   2   5     1569.06     1735.71     70.48 o 
 -10   3   5      149.18       78.45     22.88 o 
  -9   3   5     1620.93     1633.18     84.62 o 
  -8   3   5     2941.54     3037.14     80.41 o 
  -7   3   5      963.89      981.49     27.10 o 
  -6   3   5      385.42      436.36     13.55 o 
  -5   3   5      420.60      445.40     11.16 o 
  -4   3   5     3746.83     3731.29     49.26 o 
  -3   3   5     1570.13     1550.05     24.38 o 
  -2   3   5     1123.37     1105.59     19.96 o 
  -1   3   5     1997.69     2036.20     35.18 o 
   0   3   5    14887.56    14755.70    218.25 o 
   1   3   5    23324.21    23291.74    342.24 o 
   2   3   5    11924.02    12033.20    204.91 o 
   3   3   5     8493.29     8339.19    144.53 o 
   4   3   5     7080.84     7001.91    112.05 o 
   5   3   5       71.92       79.22      5.18 o 
   6   3   5      776.14      787.77     17.31 o 
   7   3   5      552.07      500.74     19.49 o 
   8   3   5     1545.65     1557.95     52.83 o 
   9   3   5      172.72      164.65     23.41 o 
 -10   4   5      162.47      110.00     41.63 o 
  -9   4   5       56.08       41.98     17.84 o 
  -8   4   5       71.28       77.19     10.01 o 
  -7   4   5     5868.00     6042.01    100.11 o 
  -6   4   5      290.92      323.28     22.75 o 
  -5   4   5    14507.53    14218.14    174.65 o 
  -4   4   5     9281.59     9210.37    111.96 o 
  -3   4   5    14672.10    14442.44    183.48 o 
  -2   4   5      896.48      970.85     18.10 o 
  -1   4   5      301.30      331.34      9.66 o 
   0   4   5     2929.40     2887.79     44.26 o 
   1   4   5      549.00      506.80     11.47 o 
   2   4   5     4366.91     4432.19     79.28 o 
   3   4   5     5008.04     5019.12     67.81 o 
   4   4   5       98.46      110.18      8.07 o 
   5   4   5    12828.73    13193.07    196.86 o 
   6   4   5      110.03      116.91     10.08 o 
   7   4   5       55.39       42.13     12.88 o 
   8   4   5     1695.85     1689.68     66.53 o 
   9   4   5      891.50      814.43     45.50 o 
 -10   5   5      628.17      542.62     44.50 o 
  -9   5   5       19.50       42.62     17.03 o 
  -8   5   5       77.56       62.13     12.84 o 
  -7   5   5        7.25        9.55      6.81 o 
  -6   5   5      928.01      983.91     21.72 o 
  -5   5   5      410.99      416.62     11.25 o 
  -4   5   5     4462.10     4457.81     63.65 o 
  -3   5   5      926.17      906.05     16.72 o 
  -2   5   5     1661.77     1704.88     37.21 o 
  -1   5   5       79.49       64.86      4.49 o 
   0   5   5       22.72        7.72      3.74 o 
   1   5   5     1662.36     1799.55     36.55 o 
   2   5   5     2401.95     2335.12     43.47 o 
   3   5   5     2305.83     2400.22     47.13 o 
   4   5   5     5713.01     5875.43     99.98 o 
   5   5   5     1280.44     1259.42     27.07 o 
   6   5   5      472.19      466.74     18.20 o 
   7   5   5      114.88       69.13     14.90 o 
   8   5   5       42.89       46.11     16.63 o 
 -10   6   5       19.02       20.54     20.89 o 
  -9   6   5       55.48       40.91     32.62 o 
  -8   6   5      387.00      358.64     28.57 o 
  -7   6   5     1313.49     1244.95     33.29 o 
  -6   6   5      569.16      596.62     15.32 o 
  -5   6   5      237.92      300.90     14.80 o 
  -4   6   5     8566.50     8856.54    118.27 o 
  -3   6   5     6802.75     6864.27     92.12 o 
  -2   6   5      222.67      242.32     10.37 o 
  -1   6   5       65.01       69.96      5.31 o 
   0   6   5     1107.35     1005.27     19.22 o 
   1   6   5      561.27      578.45     13.26 o 
   2   6   5     1022.92     1077.32     23.79 o 
   3   6   5       87.07       76.43      6.62 o 
   4   6   5      230.28      206.97     18.27 o 
   5   6   5     2004.24     1964.05     44.92 o 
   6   6   5        8.03        7.48     11.04 o 
   7   6   5        1.08        6.14     14.22 o 
   8   6   5     2033.12     1999.85     70.91 o 
  -9   7   5      694.37      655.54     45.76 o 
  -8   7   5     1391.23     1336.02     53.39 o 
  -7   7   5       13.71        3.40      9.58 o 
  -6   7   5     2986.48     3038.07     56.19 o 
  -5   7   5     1321.79     1376.73     27.82 o 
  -4   7   5     4123.65     4054.28     69.43 o 
  -3   7   5     1024.86     1094.58     20.53 o 
  -2   7   5      546.03      528.64     11.89 o 
  -1   7   5     1595.11     1540.08     28.00 o 
   0   7   5      505.88      486.59     11.92 o 
   1   7   5        8.49        9.40      4.26 o 
   2   7   5     1663.91     1725.41     33.20 o 
   3   7   5     4979.04     4910.72     89.66 o 
   4   7   5     5081.90     5235.47     92.32 o 
   5   7   5     2432.65     2489.23     68.34 o 
   6   7   5       11.07       11.07     13.58 o 
   7   7   5      489.88      513.21     34.19 o 
  -9   8   5        7.30       27.80     19.12 o 
  -8   8   5      297.25      246.20     28.40 o 
  -7   8   5       33.81       28.12     13.14 o 
  -6   8   5       55.57       44.66     15.08 o 
  -5   8   5       35.23       49.30      6.72 o 
  -4   8   5     6012.17     5852.53     91.62 o 
  -3   8   5    12734.03    13332.54    190.63 o 
  -2   8   5     4443.20     4573.75     72.50 o 
  -1   8   5       37.27       46.99      5.30 o 
   0   8   5     2119.56     2010.56     66.34 o 
   1   8   5       15.28       33.55      6.11 o 
   2   8   5      655.84      639.06     33.78 o 
   3   8   5     1964.43     1919.74     48.58 o 
   4   8   5      658.85      597.34     24.09 o 
   5   8   5      916.99      906.82     44.97 o 
   6   8   5       80.53       75.75     16.08 o 
   7   8   5      172.91      133.54     34.01 o 
  -9   9   5      475.13      418.74     75.35 o 
  -8   9   5      237.77      223.41     56.27 o 
  -7   9   5      418.38      338.81     31.54 o 
  -6   9   5     1036.75     1047.88     34.25 o 
  -5   9   5      223.88      255.78     21.73 o 
  -4   9   5     7181.77     7559.27    117.81 o 
  -3   9   5      866.68      851.09     18.74 o 
  -2   9   5      794.99      852.69     20.14 o 
  -1   9   5      218.18      271.13     13.27 o 
   0   9   5      827.01      914.21     30.35 o 
   1   9   5      116.29       66.24      6.02 o 
   2   9   5      710.69      763.45     27.53 o 
   3   9   5     1409.38     1485.39     75.31 o 
   4   9   5     7174.42     7535.62    182.35 o 
   5   9   5      662.29      635.16     32.43 o 
   6   9   5     1491.45     1510.28     62.87 o 
  -8  10   5        6.86       -2.96     17.87 o 
  -7  10   5      158.98      158.22     43.54 o 
  -6  10   5      127.93      133.32     22.86 o 
  -5  10   5      364.79      398.57     20.52 o 
  -4  10   5     4287.83     4161.31    106.05 o 
  -3  10   5     4560.27     3022.76    956.49 o 
  -2  10   5     5946.93     6029.62     97.30 o 
  -1  10   5      704.30      730.51     20.58 o 
   0  10   5     1597.53     1133.59    337.76 o 
   1  10   5      291.23      242.51     19.88 o 
   2  10   5     1192.94     1311.49     54.08 o 
   3  10   5      764.80      722.00     51.02 o 
   4  10   5       74.00       49.03     16.54 o 
   5  10   5      767.78      701.33     73.85 o 
  -7  11   5     1014.28      931.05     97.67 o 
  -6  11   5      578.34      543.37     36.19 o 
  -5  11   5      194.41      212.76     24.52 o 
  -4  11   5     3873.95     3921.64    102.15 o 
  -3  11   5       20.38       20.07      6.47 o 
  -2  11   5      602.95      592.65     22.72 o 
  -1  11   5       13.12        4.44     21.11 o 
   0  11   5      631.81      581.01     30.64 o 
   1  11   5     1517.72     1471.72     61.80 o 
   2  11   5      128.07      136.76     21.82 o 
   3  11   5       57.33       54.01     12.22 o 
   4  11   5     5679.28     5941.88    185.38 o 
  -7  12   5      161.56      139.16     20.73 o 
  -6  12   5       64.67       35.00     15.10 o 
  -5  12   5       37.54       50.86     10.21 o 
  -4  12   5     2767.73     2762.54     84.47 o 
  -3  12   5     2897.22     2923.83    119.40 o 
  -2  12   5     1445.14     1351.73    103.86 o 
  -1  12   5     2221.00     2097.32    112.46 o 
   0  12   5     1608.14     1585.94     93.38 o 
   1  12   5     1837.74     1847.33     91.98 o 
   2  12   5      100.82       89.27     35.76 o 
   3  12   5       14.93      -11.39     12.70 o 
  -5  13   5      120.73       72.73     31.11 o 
  -4  13   5      411.89      386.87     30.61 o 
  -3  13   5        2.34      -14.02     14.02 o 
  -2  13   5       28.31       15.89     25.39 o 
  -1  13   5      160.16       53.43     40.42 o 
   0  13   5       60.61       53.04     30.45 o 
   1  13   5     1185.81     1138.96     64.34 o 
   2  13   5      195.15      193.32     32.75 o 
  -3  14   5      395.95      295.57     45.09 o 
  -2  14   5     1130.52     1205.25    102.73 o 
  -1  14   5     1059.84     1002.24     65.46 o 
  -1 -16   6     2568.81     2517.67    107.10 o 
   0 -16   6     1026.48      882.03     50.41 o 
   1 -16   6      818.76      783.18     57.85 o 
   2 -16   6      130.31       79.36     19.67 o 
   3 -16   6      251.00      241.33     27.32 o 
   4 -16   6      200.51      135.88     24.54 o 
  -3 -15   6      504.83      436.26     35.97 o 
  -2 -15   6      202.65      182.10     37.54 o 
  -1 -15   6        7.37        5.18     23.01 o 
   0 -15   6        1.07       11.03     13.69 o 
   1 -15   6      139.01       93.83     14.68 o 
   2 -15   6      614.78      571.72     36.39 o 
   3 -15   6      172.44      152.69     20.11 o 
   4 -15   6        3.00        7.68     17.34 o 
   5 -15   6      791.69      783.37     45.03 o 
   6 -15   6      722.36      568.59     48.90 o 
  -4 -14   6      495.51      387.22     23.96 o 
  -3 -14   6     1057.62      981.93     39.81 o 
  -2 -14   6      736.49      696.97     37.89 o 
  -1 -14   6     3361.51     3441.55     95.70 o 
   0 -14   6      775.58      723.78     28.80 o 
   1 -14   6     2204.53     2312.13     65.56 o 
   2 -14   6       28.06        7.77      8.37 o 
   3 -14   6      986.11      857.90     50.86 o 
   4 -14   6      394.47      356.42     33.42 o 
   5 -14   6       56.66       46.87     18.60 o 
   6 -14   6       95.69       86.81     12.37 o 
   7 -14   6      332.45      255.66     33.69 o 
  -5 -13   6      640.73      623.10     35.18 o 
  -4 -13   6        2.23       -1.20      9.45 o 
  -3 -13   6     1020.45     1084.04     34.66 o 
  -2 -13   6        7.54        8.21      9.91 o 
  -1 -13   6     1381.08     1475.34     38.49 o 
   0 -13   6      274.54      313.80     44.12 o 
   1 -13   6        2.25        5.49     13.90 o 
   2 -13   6     2018.02     1967.27     59.61 o 
   3 -13   6     1318.93     1186.66     52.20 o 
   4 -13   6      106.89      108.78     10.25 o 
   5 -13   6     4064.03     4221.91    108.06 o 
   6 -13   6     2525.14     2499.80     86.79 o 
   7 -13   6     2750.37     2712.67     83.12 o 
   8 -13   6     1379.43     1329.12     73.26 o 
  -6 -12   6       42.01       47.91     39.72 o 
  -5 -12   6      175.63      162.15     19.42 o 
  -4 -12   6      224.82      214.23     14.74 o 
  -3 -12   6       86.31       76.15     11.84 o 
  -2 -12   6       77.76       68.07      7.84 o 
  -1 -12   6     2910.71     3021.76     87.32 o 
   0 -12   6      362.66      351.72     14.79 o 
   1 -12   6    15336.82    16032.38    652.75 o 
   2 -12   6     3561.19     3721.52     91.01 o 
   3 -12   6     4274.41     4309.10    102.71 o 
   4 -12   6      175.97      145.09     20.10 o 
   5 -12   6      174.27      159.65     13.86 o 
   6 -12   6      274.58      268.48     19.20 o 
   7 -12   6      684.19      682.61     35.67 o 
   8 -12   6      165.22      136.65     18.72 o 
  -6 -11   6     4850.11     5259.87    224.81 o 
  -5 -11   6     1714.13     1784.29     50.88 o 
  -4 -11   6     1564.19     1574.00     43.81 o 
  -3 -11   6       97.29      110.54     11.48 o 
  -2 -11   6     5284.13     5579.19     98.47 o 
  -1 -11   6       13.73       27.52      4.70 o 
   0 -11   6      232.68      215.24      8.22 o 
   1 -11   6      637.58      622.92     14.05 o 
   2 -11   6     3161.29     3227.01     87.95 o 
   3 -11   6     2197.91     2164.52     43.64 o 
   4 -11   6     1447.57     1432.79     29.78 o 
   5 -11   6     1031.05     1050.40     37.02 o 
   6 -11   6       64.44       91.91     13.95 o 
   7 -11   6     1124.85     1094.06     70.85 o 
   8 -11   6      372.86      310.85     29.04 o 
   9 -11   6     2731.73     2538.98    114.81 o 
  -7 -10   6      468.08      414.66     39.30 o 
  -6 -10   6       41.28       44.00     11.67 o 
  -5 -10   6     1045.35     1069.35     42.20 o 
  -4 -10   6     2671.61     2777.38     53.52 o 
  -3 -10   6      290.02      261.75     12.13 o 
  -2 -10   6     4431.40     4427.52     68.16 o 
  -1 -10   6      393.61      354.71     12.36 o 
   0 -10   6     1380.77     1479.78     24.64 o 
   1 -10   6    10831.68    10316.67   1000.56 o 
   2 -10   6     5445.43     5298.93    165.34 o 
   3 -10   6     2507.39     2337.16     44.08 o 
   4 -10   6       42.67       45.62      6.88 o 
   5 -10   6      369.30      367.76     15.04 o 
   6 -10   6        0.65       -2.05      6.16 o 
   7 -10   6      408.22      391.67     20.97 o 
   8 -10   6       24.55       52.35     13.90 o 
   9 -10   6     3416.66     3493.83    134.95 o 
  -8  -9   6        0.17      -24.35     24.35 o 
  -7  -9   6     1271.22     1286.44     67.85 o 
  -6  -9   6     3593.88     3731.08     89.04 o 
  -5  -9   6     4485.41     4764.15     81.39 o 
  -4  -9   6     2611.98     2631.90     66.22 o 
  -3  -9   6     2873.60     2993.45     56.16 o 
  -2  -9   6     2928.30     3032.11     45.59 o 
  -1  -9   6      926.11     1043.76     18.37 o 
   0  -9   6      369.12      372.14      9.47 o 
   1  -9   6       66.52       62.14      4.55 o 
   2  -9   6     2536.23     2527.47     40.12 o 
   3  -9   6     4826.05     4772.74     89.49 o 
   4  -9   6     4634.22     4952.26    107.09 o 
   5  -9   6     2148.81     2178.08     44.50 o 
   6  -9   6     2835.97     2859.07     62.20 o 
   7  -9   6        5.32       27.51     13.37 o 
   8  -9   6       28.87       17.57     11.02 o 
   9  -9   6     3033.42     2956.69    134.10 o 
  -8  -8   6       15.81       11.83     15.86 o 
  -7  -8   6      933.67      906.10     44.07 o 
  -6  -8   6      331.34      344.02     19.49 o 
  -5  -8   6      584.87      585.95     16.05 o 
  -4  -8   6     4173.59     4235.01     70.48 o 
  -3  -8   6      144.32      186.28     11.09 o 
  -2  -8   6      807.81      831.58     16.42 o 
  -1  -8   6       94.90      105.05      5.39 o 
   0  -8   6      528.99      505.41     11.01 o 
   1  -8   6     9490.75     9684.52    172.21 o 
   2  -8   6      576.42      545.11     14.05 o 
   3  -8   6     4317.20     4401.46    116.97 o 
   4  -8   6       17.61        6.60      4.44 o 
   5  -8   6      430.19      379.17     12.94 o 
   6  -8   6      576.55      537.21     18.09 o 
   7  -8   6       64.91       65.70     10.30 o 
   8  -8   6       11.15       20.00      9.05 o 
   9  -8   6      517.23      467.40     41.17 o 
  10  -8   6     1054.58     1031.96     74.88 o 
  -8  -7   6     1024.70     1032.33     67.80 o 
  -7  -7   6     1172.94     1152.85     52.10 o 
  -6  -7   6     2269.22     2300.31     59.50 o 
  -5  -7   6    15110.29    15199.67    210.30 o 
  -4  -7   6     1397.48     1444.09     28.83 o 
  -3  -7   6     3343.92     3588.23     54.41 o 
  -2  -7   6     1543.30     1662.30     25.44 o 
  -1  -7   6        6.71        2.68      3.19 o 
   0  -7   6     3006.21     2971.20     63.31 o 
   1  -7   6       19.33       45.05     10.80 o 
   2  -7   6      182.67      162.79      8.87 o 
   3  -7   6    17071.65    16788.18    249.46 o 
   4  -7   6      695.84      643.07     25.51 o 
   5  -7   6     3449.77     3303.68     62.77 o 
   6  -7   6     3272.22     3305.85     96.02 o 
   7  -7   6      534.81      526.39     19.84 o 
   8  -7   6      481.16      423.04     19.58 o 
   9  -7   6     4057.80     4224.99    138.93 o 
  10  -7   6      442.17      370.56     31.26 o 
  -9  -6   6      528.79      390.20     42.63 o 
  -8  -6   6     1066.88     1090.85     87.77 o 
  -7  -6   6     1194.49     1292.64     38.05 o 
  -6  -6   6        0.35        6.66      4.70 o 
  -5  -6   6       19.37       24.33      5.30 o 
  -4  -6   6      807.99      814.20     16.73 o 
  -3  -6   6      352.52      298.31      9.20 o 
  -2  -6   6    10032.89    10414.29    174.53 o 
  -1  -6   6      485.46      518.79     11.28 o 
   0  -6   6    19355.41    19364.75    524.33 o 
   1  -6   6    13313.30    13120.26    366.03 o 
   2  -6   6     1179.94     1314.26     32.86 o 
   3  -6   6     5389.09     5446.81    141.73 o 
   4  -6   6      680.64      682.58     19.12 o 
   5  -6   6     2903.97     2889.39     46.88 o 
   6  -6   6      990.68     1037.45     22.06 o 
   7  -6   6        1.12        9.45     10.65 o 
   8  -6   6     1107.31     1024.75     31.74 o 
   9  -6   6      802.24      786.76     40.04 o 
  10  -6   6      148.89      120.13     23.82 o 
  -9  -5   6        5.90        8.80     18.43 o 
  -8  -5   6     1822.44     1908.43     62.91 o 
  -7  -5   6      887.84      961.73     44.48 o 
  -6  -5   6     1361.85     1430.51     31.32 o 
  -5  -5   6     2834.30     2735.74     52.44 o 
  -4  -5   6      869.59      867.35     18.70 o 
  -3  -5   6     3319.14     3472.02     55.99 o 
  -2  -5   6     9118.53     9084.69    125.38 o 
  -1  -5   6     2195.20     2297.69     35.89 o 
   0  -5   6     5987.97     6013.45    112.22 o 
   1  -5   6      663.99      756.18     16.95 o 
   2  -5   6       47.85       46.88      4.44 o 
   3  -5   6     7981.06     8097.99    212.95 o 
   4  -5   6        5.36       21.88      5.65 o 
   5  -5   6     1693.61     1865.32     30.87 o 
   6  -5   6     1832.28     2060.79     42.27 o 
   7  -5   6     2072.44     2051.81     39.90 o 
   8  -5   6     1837.22     1838.20     48.91 o 
   9  -5   6     1974.01     1980.96     64.64 o 
  10  -5   6      426.29      402.48     30.90 o 
  -9  -4   6     2027.09     2026.94     78.05 o 
  -8  -4   6       22.19       17.48     24.59 o 
  -7  -4   6     1346.90     1355.15     35.09 o 
  -6  -4   6      389.14      383.30     16.50 o 
  -5  -4   6       66.64       49.82      6.43 o 
  -4  -4   6     1214.96     1232.25     22.55 o 
  -3  -4   6      407.66      416.88     13.11 o 
  -2  -4   6    16493.48    16814.57    354.83 o 
  -1  -4   6     3056.85     3238.83     88.71 o 
   0  -4   6    12089.01    11970.61    174.37 o 
   1  -4   6      305.43      244.42      8.02 o 
   2  -4   6        0.33       20.15      5.23 o 
   3  -4   6    13935.54    13148.27    399.07 o 
   4  -4   6      770.03      746.51     23.79 o 
   5  -4   6    13399.11    13547.84    192.56 o 
   6  -4   6      116.99      120.91      7.47 o 
   7  -4   6       52.79       35.37      6.57 o 
   8  -4   6     2240.99     2215.74     48.74 o 
   9  -4   6      792.37      799.73     30.39 o 
  10  -4   6      465.66      438.19     32.32 o 
 -10  -3   6       45.72        5.04     20.10 o 
  -9  -3   6        0.28        5.18     18.95 o 
  -8  -3   6     1391.57     1370.57     50.42 o 
  -7  -3   6       43.00       45.54     20.90 o 
  -6  -3   6      654.41      660.20     21.70 o 
  -5  -3   6     2324.06     2290.55     44.60 o 
  -4  -3   6     1458.81     1370.70     35.22 o 
  -3  -3   6    16397.54    16466.67    270.49 o 
  -2  -3   6    18130.75    18402.20    318.44 o 
  -1  -3   6    13307.95    13443.18    276.33 o 
   0  -3   6      171.76      171.97      6.81 o 
   1  -3   6       32.41       42.05      4.72 o 
   2  -3   6        0.55        4.15      3.96 o 
   3  -3   6     1670.73     1581.05     45.42 o 
   4  -3   6      425.68      427.22     14.44 o 
   5  -3   6     2553.31     2592.97     43.44 o 
   6  -3   6     3200.39     3126.64     52.66 o 
   7  -3   6     8126.42     8211.51    141.74 o 
   8  -3   6      774.49      730.32     25.13 o 
   9  -3   6      147.20      115.63     14.00 o 
  10  -3   6       70.53       14.59     17.90 o 
 -10  -2   6      818.97      638.30     41.38 o 
  -9  -2   6     2685.68     2813.63     98.06 o 
  -8  -2   6      566.74      520.22     38.19 o 
  -7  -2   6        3.78       12.20      9.87 o 
  -6  -2   6      281.49      291.39     10.58 o 
  -5  -2   6     1272.44     1290.69     24.58 o 
  -4  -2   6        0.15       -2.92      4.34 o 
  -3  -2   6      118.89      122.78      7.48 o 
  -2  -2   6       56.88       71.45      7.23 o 
  -1  -2   6     7252.33     7175.73    172.96 o 
   0  -2   6    10427.54     9856.27    197.38 o 
   1  -2   6       29.75       28.49      4.63 o 
   2  -2   6     4007.27     4107.69    104.30 o 
   3  -2   6     4086.56     4305.59     93.24 o 
   4  -2   6      598.61      559.83     16.43 o 
   5  -2   6     4723.17     4656.72     71.80 o 
   6  -2   6     3151.90     2992.48     49.44 o 
   7  -2   6      565.00      549.24     28.71 o 
   8  -2   6      271.76      274.01     16.99 o 
   9  -2   6      845.04      817.49     31.03 o 
  10  -2   6      121.63      100.21     23.63 o 
 -10  -1   6       28.01      -14.10     21.53 o 
  -9  -1   6       10.08        3.69     20.29 o 
  -8  -1   6     5330.66     5758.76    138.20 o 
  -7  -1   6       60.45       22.00     10.49 o 
  -6  -1   6      271.79      261.67      9.89 o 
  -5  -1   6    11277.79    11228.35    193.07 o 
  -4  -1   6      660.27      643.26     26.38 o 
  -3  -1   6    15761.44    15067.98    276.79 o 
  -2  -1   6    29325.83    29627.81    785.77 o 
  -1  -1   6    19402.69    19018.23    369.72 o 
   0  -1   6      181.14      132.99     11.01 o 
   1  -1   6     2456.16     2403.30     46.06 o 
   2  -1   6      147.50      180.44      8.10 o 
   3  -1   6     8804.66     8426.37    235.43 o 
   4  -1   6       33.69       31.00      6.26 o 
   5  -1   6     4026.34     4072.17     70.32 o 
   6  -1   6    10814.80    11184.19    173.84 o 
   7  -1   6     9973.82    10570.97    169.62 o 
   8  -1   6     2784.50     2849.86     66.54 o 
   9  -1   6       92.75       69.80     15.33 o 
  10  -1   6        0.19       16.43     34.36 o 
 -10   0   6     2831.18     2872.39    125.85 o 
  -9   0   6     6647.14     7184.01    220.67 o 
  -8   0   6     3409.60     3506.73    111.00 o 
  -7   0   6     3668.66     3755.25    107.60 o 
  -6   0   6        9.74       16.07      4.63 o 
  -5   0   6     3736.80     3774.91     55.05 o 
  -4   0   6      547.58      550.34     13.80 o 
  -3   0   6      179.31      198.12      8.28 o 
  -2   0   6     3108.88     3132.49     58.90 o 
  -1   0   6    13880.62    13870.07    300.35 o 
   0   0   6    23799.66    23278.22    379.96 o 
   1   0   6     5540.68     5473.08     97.99 o 
   2   0   6     1614.24     1704.25     35.62 o 
   3   0   6     7838.08     7660.12    136.94 o 
   4   0   6     1119.99     1167.43     28.34 o 
   5   0   6     2508.88     2565.94     48.98 o 
   6   0   6     6001.47     6014.43    119.88 o 
   7   0   6      821.79      827.92     26.10 o 
   8   0   6      316.21      323.83     33.52 o 
   9   0   6        5.14        1.26     16.99 o 
 -10   1   6      248.92      217.02     30.07 o 
  -9   1   6       27.24       13.94     32.28 o 
  -8   1   6     4930.09     5148.73    152.84 o 
  -7   1   6       19.48       18.71     12.11 o 
  -6   1   6      576.15      597.91     13.85 o 
  -5   1   6      140.88      142.12      7.40 o 
  -4   1   6     1568.21     1569.34     40.05 o 
  -3   1   6     2746.88     2551.95     40.57 o 
  -2   1   6     5386.02     5554.00    131.83 o 
  -1   1   6    18999.96    18741.54    311.80 o 
   0   1   6     3032.28     2822.62     53.54 o 
   1   1   6    10942.73    10998.87    190.88 o 
   2   1   6       20.84       25.43      7.84 o 
   3   1   6     5608.67     5520.87    104.25 o 
   4   1   6      293.22      259.44     12.84 o 
   5   1   6     2067.36     2199.07     43.51 o 
   6   1   6     2077.45     2141.66     46.69 o 
   7   1   6     5924.55     6139.60    124.35 o 
   8   1   6      267.74      270.71     24.41 o 
   9   1   6     1443.97     1416.20     60.98 o 
 -10   2   6     2141.94     2083.53    118.62 o 
  -9   2   6     4617.46     5026.96    162.29 o 
  -8   2   6     2639.99     2686.11     88.95 o 
  -7   2   6     2790.47     2836.51     75.42 o 
  -6   2   6     1717.94     1715.71     36.84 o 
  -5   2   6      867.93      817.84     16.98 o 
  -4   2   6        1.01       -3.98      3.98 o 
  -3   2   6      574.15      585.77     16.24 o 
  -2   2   6     3248.25     3256.39     54.71 o 
  -1   2   6    12875.70    12726.36    190.31 o 
   0   2   6    13833.83    13440.54    226.38 o 
   1   2   6    16898.57    16986.25    296.12 o 
   2   2   6     4901.40     5122.23     90.86 o 
   3   2   6     3431.84     3334.48     63.20 o 
   4   2   6        0.25       12.45      6.06 o 
   5   2   6     1324.63     1322.89     33.52 o 
   6   2   6     1960.36     2006.09     46.30 o 
   7   2   6       69.54       67.43     11.17 o 
   8   2   6       80.97       85.90     23.20 o 
   9   2   6      155.10      144.86     33.23 o 
 -10   3   6       41.83       42.57     21.86 o 
  -9   3   6        1.95       -4.05     19.98 o 
  -8   3   6      989.41      965.86     35.12 o 
  -7   3   6      558.80      570.31     22.70 o 
  -6   3   6     3039.29     3176.33     62.39 o 
  -5   3   6     2171.46     2177.45     36.48 o 
  -4   3   6     6041.99     6361.73     87.43 o 
  -3   3   6      193.36      219.92      8.25 o 
  -2   3   6      263.59      246.18      8.02 o 
  -1   3   6    10389.01    10223.21    155.25 o 
   0   3   6     1356.00     1380.68     26.16 o 
   1   3   6    10339.78    10546.52    188.92 o 
   2   3   6       38.20       40.80      6.27 o 
   3   3   6     2240.62     2288.33     46.34 o 
   4   3   6     9661.35     9891.60    159.60 o 
   5   3   6       36.83       28.52      9.75 o 
   6   3   6       31.00       14.84      5.33 o 
   7   3   6     4847.15     5015.16    168.93 o 
   8   3   6     1825.54     1841.16     78.90 o 
   9   3   6     2242.08     2137.25     93.61 o 
 -10   4   6      347.62      351.22     34.74 o 
  -9   4   6     1383.33     1318.93    100.35 o 
  -8   4   6     1624.89     1623.99     61.97 o 
  -7   4   6     1299.45     1420.87     64.78 o 
  -6   4   6      594.17      620.72     18.45 o 
  -5   4   6     2626.83     2571.48     39.75 o 
  -4   4   6       14.29       21.02      5.00 o 
  -3   4   6        2.44       16.52      4.82 o 
  -2   4   6       53.56       50.11      5.55 o 
  -1   4   6      950.95      934.16     17.64 o 
   0   4   6     8245.35     8232.78    117.85 o 
   1   4   6      826.20      923.25     19.43 o 
   2   4   6     7385.32     7532.50    108.05 o 
   3   4   6     2855.48     3037.08     48.25 o 
   4   4   6     3278.36     3180.59     66.48 o 
   5   4   6     2361.59     2418.50     57.38 o 
   6   4   6      657.66      591.34     22.55 o 
   7   4   6       35.49       25.12     13.14 o 
   8   4   6       80.64       49.60     22.48 o 
 -10   5   6      340.51      284.31     58.30 o 
  -9   5   6       81.16       58.64     18.52 o 
  -8   5   6      766.78      774.47     32.71 o 
  -7   5   6      336.63      319.25     14.63 o 
  -6   5   6     1659.04     1737.24     32.82 o 
  -5   5   6     2678.85     2763.96     49.21 o 
  -4   5   6     2773.04     2657.56     47.10 o 
  -3   5   6       24.00       28.81      5.44 o 
  -2   5   6     6300.14     6305.62     92.35 o 
  -1   5   6     3326.97     3286.70     52.33 o 
   0   5   6      904.76      920.66     19.49 o 
   1   5   6     4271.04     4367.10     66.43 o 
   2   5   6      410.72      389.52     10.61 o 
   3   5   6     1283.50     1291.16     29.16 o 
   4   5   6     2866.71     2863.21     67.15 o 
   5   5   6      479.11      454.51     16.77 o 
   6   5   6       86.37       71.63     11.62 o 
   7   5   6     1822.35     1833.67     60.59 o 
   8   5   6      720.19      643.90     38.77 o 
  -9   6   6      759.61      864.98    159.51 o 
  -8   6   6       84.59       59.09     13.93 o 
  -7   6   6     4126.50     4496.22     88.11 o 
  -6   6   6      308.40      372.50     15.64 o 
  -5   6   6     5930.89     6248.38    107.06 o 
  -4   6   6      287.96      229.90     15.76 o 
  -3   6   6      236.58      205.55      8.43 o 
  -2   6   6      178.46      185.74      8.99 o 
  -1   6   6      117.00      113.86      8.40 o 
   0   6   6      335.54      302.85     11.98 o 
   1   6   6      883.42      882.75     17.28 o 
   2   6   6     2976.09     2999.93     58.41 o 
   3   6   6     8532.56     9107.71    165.74 o 
   4   6   6     2085.69     2064.66     43.40 o 
   5   6   6      670.64      655.15     25.34 o 
   6   6   6      321.68      265.26     20.97 o 
   7   6   6      747.79      703.46     37.49 o 
  -9   7   6       88.35      138.53     25.98 o 
  -8   7   6       87.18       75.85     15.44 o 
  -7   7   6       25.98       10.57     14.99 o 
  -6   7   6      192.93      205.07     10.36 o 
  -5   7   6     1430.39     1423.97     38.66 o 
  -4   7   6     1462.09     1544.02     39.69 o 
  -3   7   6        1.97        6.42      4.61 o 
  -2   7   6     1962.19     2095.14     40.55 o 
  -1   7   6     1183.71     1134.10     25.20 o 
   0   7   6      374.92      317.26     11.89 o 
   1   7   6     3202.57     3168.60     56.32 o 
   2   7   6     2548.86     2574.14     91.67 o 
   3   7   6     1130.93     1106.97     32.81 o 
   4   7   6       68.70       58.58     12.04 o 
   5   7   6       55.27       48.24     22.68 o 
   6   7   6        0.74       -0.04     13.33 o 
   7   7   6      655.64      566.42     53.65 o 
  -9   8   6      117.86       41.48     22.08 o 
  -8   8   6      134.25      147.37     23.17 o 
  -7   8   6     5082.14     5299.80    239.88 o 
  -6   8   6     1887.22     1863.85     64.38 o 
  -5   8   6     6109.68     6538.57    117.13 o 
  -4   8   6       32.53       24.71      5.86 o 
  -3   8   6     1339.78     1327.46     28.30 o 
  -2   8   6      579.82      595.45     16.15 o 
  -1   8   6     1462.47     1359.91     29.39 o 
   0   8   6      192.17      166.35      7.21 o 
   1   8   6     4632.59     4564.57     82.41 o 
   2   8   6     3362.21     3398.64     84.71 o 
   3   8   6     5666.64     5858.48    135.25 o 
   4   8   6     1704.74     1757.65     60.37 o 
   5   8   6     1209.59     1098.76     78.23 o 
   6   8   6       45.97       65.57     18.14 o 
  -8   9   6       20.32       41.60     23.64 o 
  -7   9   6       55.14       79.36     27.38 o 
  -6   9   6      894.99      923.32     33.74 o 
  -5   9   6      301.67      277.36     22.78 o 
  -4   9   6     4012.55     4312.82    101.56 o 
  -3   9   6     1917.08     1939.36     38.55 o 
  -2   9   6     1721.10     1753.99     43.67 o 
  -1   9   6      101.04      103.06     12.90 o 
   0   9   6      181.23      216.02      9.57 o 
   1   9   6     2188.32     2279.11     74.97 o 
   2   9   6     1162.41     1264.13     61.53 o 
   3   9   6     2559.94     2571.32    130.22 o 
   4   9   6       50.30      -11.58     18.84 o 
   5   9   6      123.12       95.29     17.02 o 
   6   9   6      142.59       80.93     35.30 o 
  -8  10   6       30.93       12.24     21.86 o 
  -7  10   6     1534.21     1728.94     79.49 o 
  -6  10   6      472.97      494.29     26.79 o 
  -5  10   6     3810.98     4091.42    102.45 o 
  -4  10   6      363.80      372.61     19.50 o 
  -3  10   6     3604.15     3588.68    112.59 o 
  -2  10   6        3.25        6.78      6.61 o 
  -1  10   6      886.17      845.76     48.44 o 
   0  10   6       40.55       46.80     19.28 o 
   1  10   6      769.73      813.49     47.74 o 
   2  10   6      739.73      757.18     47.59 o 
   3  10   6     4374.59     4557.58    150.48 o 
   4  10   6     1492.90     1454.82     55.93 o 
   5  10   6     5349.17     5351.50    182.81 o 
  -7  11   6       44.65       29.71     47.39 o 
  -6  11   6      692.34      769.87     44.62 o 
  -5  11   6     1051.16     1037.49     40.07 o 
  -4  11   6     3090.96     3209.49     85.74 o 
  -3  11   6     3177.05     3184.81    102.37 o 
  -2  11   6     2752.80     2801.33     95.01 o 
  -1  11   6      426.15      495.53     24.27 o 
   0  11   6      497.29      477.21     26.15 o 
   1  11   6      749.65      746.00     38.09 o 
   2  11   6       15.89       14.00     11.18 o 
   3  11   6      832.17      775.85     44.32 o 
   4  11   6       65.26       48.80     21.21 o 
  -6  12   6      122.45       83.20     16.36 o 
  -5  12   6     1224.36     1207.05     48.57 o 
  -4  12   6     1008.93      860.63     47.43 o 
  -3  12   6      745.68      794.49     64.49 o 
  -2  12   6      150.93      111.84     28.89 o 
  -1  12   6       59.28       95.41     29.99 o 
   0  12   6      329.32      283.18     48.83 o 
   1  12   6       30.41       25.05     14.80 o 
   2  12   6       18.68        5.40     11.63 o 
   3  12   6     1617.80     1589.26     62.76 o 
  -4  13   6      186.14      157.25     22.04 o 
  -3  13   6      979.77      870.11     74.07 o 
  -2  13   6     1117.64     1051.58     85.05 o 
  -1  13   6     1388.35     1457.51    104.44 o 
   0  13   6      339.16      300.32     46.42 o 
   1  13   6        3.49      -20.45     20.45 o 
  -1 -16   7        5.56       31.52     20.05 o 
   0 -16   7      174.46      132.29     20.57 o 
   1 -16   7        7.19       -9.65     18.12 o 
   2 -16   7      124.27       91.33     32.63 o 
   3 -16   7      198.68      164.61     25.66 o 
   4 -16   7     2651.75     2451.88    106.13 o 
  -2 -15   7     3770.90     3519.63    133.87 o 
  -1 -15   7      345.76      285.03     25.75 o 
   0 -15   7     2799.01     2763.93     83.87 o 
   1 -15   7      435.41      357.18     28.70 o 
   2 -15   7       50.28       19.09     22.67 o 
   3 -15   7      795.43      714.55     49.20 o 
   4 -15   7      349.13      296.48     34.03 o 
   5 -15   7       20.98        1.43     13.66 o 
   6 -15   7      245.70      239.82     30.87 o 
  -4 -14   7     1624.28     1553.11     59.80 o 
  -3 -14   7      244.17      204.89     26.14 o 
  -2 -14   7     1310.85     1367.92     60.55 o 
  -1 -14   7      229.66      204.02     13.18 o 
   0 -14   7      913.55      984.57     49.32 o 
   1 -14   7      865.93      881.07     69.82 o 
   2 -14   7       49.78       17.83     22.27 o 
   3 -14   7      387.15      369.05     33.22 o 
   4 -14   7     2648.46     2635.41    105.35 o 
   5 -14   7     1134.97     1023.26     45.68 o 
   6 -14   7     1227.54     1160.86     53.82 o 
   7 -14   7     1504.73     1389.55     60.57 o 
  -5 -13   7       35.89       33.93     14.13 o 
  -4 -13   7     1109.30     1107.92     42.29 o 
  -3 -13   7     1459.71     1430.00     47.53 o 
  -2 -13   7     2437.41     2493.13     72.90 o 
  -1 -13   7     2305.71     2344.26     65.41 o 
   0 -13   7     5047.25     5362.92    129.32 o 
   1 -13   7     1998.08     2121.61     91.70 o 
   2 -13   7     2620.35     2605.82    112.79 o 
   3 -13   7      126.62      139.06     17.67 o 
   4 -13   7      121.41      106.66     11.51 o 
   5 -13   7       76.88       87.29     13.91 o 
   6 -13   7      471.04      425.85     26.48 o 
   7 -13   7       16.93        3.76     16.72 o 
  -6 -12   7     1339.44     1230.97     90.15 o 
  -5 -12   7        0.81       -0.79      8.70 o 
  -4 -12   7     1092.07     1145.17     37.38 o 
  -3 -12   7        4.13       35.67     12.35 o 
  -2 -12   7     1606.97     1837.26     51.29 o 
  -1 -12   7        3.92        2.71      6.61 o 
   0 -12   7      484.96      461.66     23.28 o 
   1 -12   7     2042.77     2123.67     70.10 o 
   2 -12   7     1495.81     1454.38     31.12 o 
   3 -12   7      439.16      302.74     81.25 o 
   4 -12   7     1806.67     1720.66     44.04 o 
   5 -12   7     1532.87     1472.55     49.95 o 
   6 -12   7     4083.31     4074.85    112.43 o 
   7 -12   7      546.00      462.16     36.77 o 
   8 -12   7     7147.44     6841.82    237.80 o 
  -6 -11   7        0.49      -21.43     21.43 o 
  -5 -11   7       13.72       10.24     13.65 o 
  -4 -11   7       24.07       12.75     10.40 o 
  -3 -11   7        3.39       20.72     11.04 o 
  -2 -11   7     1041.62     1013.73     39.49 o 
  -1 -11   7     1473.52     1536.08     29.86 o 
   0 -11   7    13898.69    14091.86    191.49 o 
   1 -11   7     7120.53     6243.00    426.94 o 
   2 -11   7     5088.71     5191.79     96.57 o 
   3 -11   7     1268.47     1270.14     44.83 o 
   4 -11   7        0.35       -5.80      5.80 o 
   5 -11   7      290.04      258.45     14.60 o 
   6 -11   7       18.48       15.75     11.18 o 
   7 -11   7       69.42       42.78     14.69 o 
   8 -11   7     1595.78     1524.62     93.56 o 
  -7 -10   7     1678.79     1657.35     86.57 o 
  -6 -10   7     2454.36     2577.54     90.52 o 
  -5 -10   7     1558.83     1574.65     40.27 o 
  -4 -10   7       67.87       63.87     11.09 o 
  -3 -10   7     1879.93     1964.82     45.16 o 
  -2 -10   7      700.72      641.64     25.15 o 
  -1 -10   7      415.35      395.56     12.10 o 
   0 -10   7       63.43       42.17      5.02 o 
   1 -10   7       54.59       66.79      4.95 o 
   2 -10   7     1834.98     1786.87     33.73 o 
   3 -10   7     1109.95     1117.60     35.18 o 
   4 -10   7       62.23      103.38      8.38 o 
   5 -10   7     1176.58     1083.64     47.79 o 
   6 -10   7      646.90      622.27     30.46 o 
   7 -10   7      151.52      137.43     15.09 o 
   8 -10   7     3750.22     3826.60    130.08 o 
   9 -10   7     1208.09     1174.45     76.87 o 
  -7  -9   7      130.85      177.20     33.49 o 
  -6  -9   7        4.74        0.15      9.11 o 
  -5  -9   7     2569.14     2558.47     49.97 o 
  -4  -9   7       39.21       26.74     10.44 o 
  -3  -9   7     1857.21     1923.01     56.26 o 
  -2  -9   7     1739.43     1691.04     30.67 o 
  -1  -9   7      361.64      311.18     10.15 o 
   0  -9   7     9248.27     9394.58    119.47 o 
   1  -9   7     3450.11     3474.56     58.27 o 
   2  -9   7     1442.75     1544.42     42.09 o 
   3  -9   7      360.06      401.98     10.54 o 
   4  -9   7       80.17       82.45      7.38 o 
   5  -9   7        0.68        4.58      7.04 o 
   6  -9   7       20.90       24.00      8.21 o 
   7  -9   7       13.14       12.97     10.03 o 
   8  -9   7      615.32      554.04     24.22 o 
   9  -9   7     1918.48     1927.63    120.21 o 
  -8  -8   7      194.25      167.09     23.43 o 
  -7  -8   7     2488.40     2467.69     87.11 o 
  -6  -8   7     5151.84     5341.52    113.44 o 
  -5  -8   7     5210.83     5120.23     95.50 o 
  -4  -8   7     3238.00     3327.86     60.53 o 
  -3  -8   7      345.29      310.67     12.95 o 
  -2  -8   7        1.88        3.06      3.90 o 
  -1  -8   7     2182.34     2237.06     43.15 o 
   0  -8   7     1278.30     1237.31     28.77 o 
   1  -8   7      237.91      184.61     10.30 o 
   2  -8   7     1355.74     1398.03     40.88 o 
   3  -8   7     1793.41     1751.19     33.67 o 
   4  -8   7     3641.12     3847.91    111.23 o 
   5  -8   7     1760.94     1875.22     43.36 o 
   6  -8   7      997.67     1041.30     27.56 o 
   7  -8   7      616.87      592.46     21.72 o 
   8  -8   7     3948.82     4119.97     96.40 o 
   9  -8   7     1463.22     1486.21    108.59 o 
  -8  -7   7     1111.10     1079.16     51.06 o 
  -7  -7   7       15.41       31.75     10.59 o 
  -6  -7   7     1842.94     1764.95     36.30 o 
  -5  -7   7      527.57      473.09     19.10 o 
  -4  -7   7      343.13      361.51     13.02 o 
  -3  -7   7     1170.25     1147.79     25.18 o 
  -2  -7   7     1436.39     1513.54     25.82 o 
  -1  -7   7     1451.67     1343.67     29.14 o 
   0  -7   7     7857.49     8158.76    166.93 o 
   1  -7   7       29.06       40.77     12.40 o 
   2  -7   7    11639.27    10967.19    280.62 o 
   3  -7   7      375.19      338.99      9.23 o 
   4  -7   7     2982.62     2960.05     58.60 o 
   5  -7   7      738.05      775.09     25.83 o 
   6  -7   7      123.36      143.31     10.91 o 
   7  -7   7      458.53      442.31     26.40 o 
   8  -7   7        2.91       -3.07      8.47 o 
   9  -7   7      236.95      198.73     24.35 o 
  10  -7   7      970.62      837.56     92.06 o 
  -9  -6   7       22.62       10.57     12.56 o 
  -8  -6   7      290.17      263.24     23.90 o 
  -7  -6   7     1382.30     1469.61     48.23 o 
  -6  -6   7     6550.73     6456.78    107.81 o 
  -5  -6   7     7019.42     7259.72    106.28 o 
  -4  -6   7      945.30      976.78     23.70 o 
  -3  -6   7     2134.79     2120.09     50.35 o 
  -2  -6   7     3335.70     3382.17     66.71 o 
  -1  -6   7     1096.21     1215.39     30.23 o 
   0  -6   7     1144.89     1132.87     23.18 o 
   1  -6   7     1162.41     1239.37     38.94 o 
   2  -6   7     3536.08     3538.22    100.02 o 
   3  -6   7       34.89       53.95      4.56 o 
   4  -6   7     1830.83     1780.56     43.46 o 
   5  -6   7      439.01      376.57     20.28 o 
   6  -6   7       18.48       17.91      5.75 o 
   7  -6   7      124.54      141.98      8.82 o 
   8  -6   7     5585.36     5699.73    147.57 o 
   9  -6   7     1457.97     1526.60     63.48 o 
  10  -6   7      432.75      318.39     32.14 o 
  -9  -5   7      717.30      712.47     41.88 o 
  -8  -5   7      393.62      344.76     25.31 o 
  -7  -5   7     1683.70     1816.52     51.49 o 
  -6  -5   7     1813.72     1886.99     36.02 o 
  -5  -5   7     1067.22     1021.89     25.65 o 
  -4  -5   7      247.98      257.35      9.84 o 
  -3  -5   7     3556.08     3608.07     88.48 o 
  -2  -5   7     1971.29     1959.02     33.08 o 
  -1  -5   7     3343.22     3423.01     63.93 o 
   0  -5   7    12743.91    12992.66    305.47 o 
   1  -5   7     1327.52     1371.36     36.86 o 
   2  -5   7    33404.04    34657.03   1255.81 o 
   3  -5   7    11348.62    12301.82    313.25 o 
   4  -5   7     9398.48     9639.05    154.83 o 
   5  -5   7     1634.51     1551.51     33.66 o 
   6  -5   7     1616.87     1475.99     29.35 o 
   7  -5   7     1753.07     1779.70     39.80 o 
   8  -5   7      703.00      711.94     30.13 o 
   9  -5   7        4.96       15.77     20.12 o 
  10  -5   7     2018.83     1975.48     88.90 o 
  -9  -4   7       70.03       84.87     24.44 o 
  -8  -4   7      449.13      409.82     46.96 o 
  -7  -4   7      192.14      200.09     13.92 o 
  -6  -4   7     1778.91     1877.00     47.09 o 
  -5  -4   7     7054.76     7253.44    185.37 o 
  -4  -4   7     4391.73     4517.02     98.00 o 
  -3  -4   7     9892.14    10377.91    187.70 o 
  -2  -4   7     3326.81     3154.74     51.25 o 
  -1  -4   7      218.94      129.67      6.85 o 
   0  -4   7     1080.24      976.63     19.55 o 
   1  -4   7      310.77      261.20     12.22 o 
   2  -4   7       76.77       52.36      7.02 o 
   3  -4   7      913.62      895.19     22.70 o 
   4  -4   7      230.56      204.54      9.91 o 
   5  -4   7     3258.81     3219.07     60.31 o 
   6  -4   7      549.53      581.44     18.82 o 
   7  -4   7      524.48      557.46     17.42 o 
   8  -4   7      660.63      695.66     48.35 o 
   9  -4   7      895.34      940.67     41.54 o 
  10  -4   7     1069.98     1032.04     67.22 o 
  -9  -3   7      395.77      371.33     42.97 o 
  -8  -3   7      268.06      274.75     42.33 o 
  -7  -3   7     1034.58     1055.68     38.59 o 
  -6  -3   7      921.38      890.60     27.95 o 
  -5  -3   7        0.03        6.98      5.26 o 
  -4  -3   7       17.12       12.03      5.17 o 
  -3  -3   7     2682.81     2624.40     48.79 o 
  -2  -3   7        2.81        4.30      4.68 o 
  -1  -3   7      766.47      694.16     16.11 o 
   0  -3   7      779.02      704.22     28.19 o 
   1  -3   7       80.07      146.47      9.44 o 
   2  -3   7    13972.10    15212.63    329.85 o 
   3  -3   7    11196.81    11213.04    284.69 o 
   4  -3   7     9622.59     9269.35    194.75 o 
   5  -3   7      600.81      567.57     17.45 o 
   6  -3   7     1981.19     1994.90     38.04 o 
   7  -3   7        8.84        4.82      5.34 o 
   8  -3   7      394.95      404.09     20.11 o 
   9  -3   7       83.66       86.42     17.99 o 
  10  -3   7     2089.62     2097.75    147.44 o 
 -10  -2   7      627.73      550.67     37.64 o 
  -9  -2   7      370.47      350.01     27.13 o 
  -8  -2   7        9.78        3.33     12.62 o 
  -7  -2   7      515.89      492.91     32.27 o 
  -6  -2   7     5855.10     6019.91    165.72 o 
  -5  -2   7     2617.40     2813.17     50.99 o 
  -4  -2   7    21214.53    21145.39    369.72 o 
  -3  -2   7     9529.06     9234.69    179.86 o 
  -2  -2   7    14663.22    14268.05    340.12 o 
  -1  -2   7     4997.83     5133.54    104.63 o 
   0  -2   7     2259.13     2383.95     46.64 o 
   1  -2   7      255.14      206.41      9.81 o 
   2  -2   7       11.57        1.95      6.44 o 
   3  -2   7        0.74        1.95      5.23 o 
   4  -2   7     5112.18     5056.70     94.11 o 
   5  -2   7     1154.63     1143.86     31.38 o 
   6  -2   7     4275.92     4311.79     86.93 o 
   7  -2   7     3878.66     4060.82     77.79 o 
   8  -2   7      172.87      154.91     24.84 o 
   9  -2   7       26.66       28.99     11.29 o 
  10  -2   7     1556.25     1457.38     85.80 o 
 -10  -1   7      707.68      605.53     81.31 o 
  -9  -1   7     2976.87     3028.68    123.73 o 
  -8  -1   7     1448.13     1509.74     51.39 o 
  -7  -1   7      363.83      416.98     23.64 o 
  -6  -1   7     1725.44     1668.26     52.70 o 
  -5  -1   7      359.08      358.61     16.54 o 
  -4  -1   7      385.37      342.81     15.53 o 
  -3  -1   7      361.88      318.41     11.28 o 
  -2  -1   7      314.59      320.62     13.88 o 
  -1  -1   7     3835.29     3735.68     67.71 o 
   0  -1   7      127.11      121.76      7.41 o 
   1  -1   7     3527.91     3266.76     59.72 o 
   2  -1   7     3744.60     3637.36     66.03 o 
   3  -1   7     3429.03     3381.39     58.39 o 
   4  -1   7     1735.32     1681.09     37.94 o 
   5  -1   7     2712.64     2878.92     64.32 o 
   6  -1   7     2109.30     2121.52     59.62 o 
   7  -1   7     1224.73     1287.76     30.46 o 
   8  -1   7      279.24      309.32     21.31 o 
   9  -1   7      316.20      296.81     20.65 o 
 -10   0   7      312.25      291.86     33.87 o 
  -9   0   7      317.62      245.29     29.21 o 
  -8   0   7      171.19      132.18     20.41 o 
  -7   0   7     2540.08     2511.09    120.41 o 
  -6   0   7     5644.43     5383.57     95.67 o 
  -5   0   7     2148.50     2162.91     44.41 o 
  -4   0   7    13319.23    13144.45    243.83 o 
  -3   0   7    10387.59    10659.02    148.93 o 
  -2   0   7    26237.11    27911.90    450.91 o 
  -1   0   7     3007.02     3365.26     64.01 o 
   0   0   7    11757.53    11403.28    192.93 o 
   1   0   7     6946.18     7095.40    125.13 o 
   2   0   7     4751.01     4811.36     87.04 o 
   3   0   7      322.20      338.90     11.98 o 
   4   0   7     9405.36     9273.54    164.92 o 
   5   0   7     1357.55     1332.03     34.28 o 
   6   0   7     3666.44     3539.49     83.68 o 
   7   0   7     3632.11     3677.39     72.63 o 
   8   0   7     1677.00     1699.20     47.07 o 
   9   0   7      124.78      107.70     32.72 o 
 -10   1   7      873.70      795.07     52.84 o 
  -9   1   7     5162.38     5194.79    193.41 o 
  -8   1   7     4710.09     5091.66    153.48 o 
  -7   1   7      972.16      981.12     51.32 o 
  -6   1   7       41.50       36.61     10.77 o 
  -5   1   7      183.71      150.01      8.21 o 
  -4   1   7      114.72      110.39      7.92 o 
  -3   1   7     2132.88     2198.41     36.53 o 
  -2   1   7       78.74       54.17      6.66 o 
  -1   1   7    13261.72    13166.16    220.60 o 
   0   1   7     5260.63     5533.78    100.15 o 
   1   1   7     7595.23     7075.22    125.58 o 
   2   1   7      179.52      186.44      9.88 o 
   3   1   7     1204.12     1348.45     30.71 o 
   4   1   7     2279.18     2240.25     48.16 o 
   5   1   7     2386.19     2390.28     53.66 o 
   6   1   7     4440.45     4500.84    102.94 o 
   7   1   7      197.63      195.11     13.16 o 
   8   1   7      114.69       98.75     18.72 o 
   9   1   7      528.35      525.21     50.35 o 
 -10   2   7      370.61      324.26     36.41 o 
  -9   2   7        0.51        7.59     17.63 o 
  -8   2   7       38.54       12.42     20.85 o 
  -7   2   7     2046.32     2042.41     54.57 o 
  -6   2   7      431.06      406.09     16.27 o 
  -5   2   7       18.32       19.26      8.29 o 
  -4   2   7     2289.73     2236.02     35.87 o 
  -3   2   7       86.17       89.13      8.29 o 
  -2   2   7    17161.80    16995.90    250.35 o 
  -1   2   7     1775.20     1554.14     32.95 o 
   0   2   7    14711.23    14479.10    245.03 o 
   1   2   7     1788.95     1860.26     39.02 o 
   2   2   7      880.70      949.82     23.21 o 
   3   2   7      624.05      597.81     18.46 o 
   4   2   7     1553.35     1483.05     37.08 o 
   5   2   7       64.01       60.70     12.76 o 
   6   2   7     2798.76     2903.42     65.13 o 
   7   2   7      301.19      281.43     15.37 o 
   8   2   7     4134.87     4263.78    133.22 o 
   9   2   7      220.89      185.89     22.83 o 
 -10   3   7      840.62      704.79     52.35 o 
  -9   3   7      753.98      693.50     68.26 o 
  -8   3   7     5146.04     5475.73    164.77 o 
  -7   3   7      720.29      675.83     26.44 o 
  -6   3   7        1.31        9.33      6.43 o 
  -5   3   7       10.27        5.76      6.45 o 
  -4   3   7      109.18       98.20      7.31 o 
  -3   3   7      276.42      245.48      9.07 o 
  -2   3   7       54.85       49.40      6.14 o 
  -1   3   7     3391.52     3556.71     72.05 o 
   0   3   7     5497.91     5596.07     88.91 o 
   1   3   7     6892.48     6625.27    118.07 o 
   2   3   7     1542.51     1687.59     38.05 o 
   3   3   7      449.48      431.94     18.10 o 
   4   3   7     1319.04     1284.77     48.79 o 
   5   3   7      347.69      313.95     13.71 o 
   6   3   7     2975.04     3028.71     61.09 o 
   7   3   7      782.43      733.63     31.96 o 
   8   3   7       41.89       56.94     20.72 o 
 -10   4   7      838.01      760.99     97.16 o 
  -9   4   7      502.57      528.06     60.09 o 
  -8   4   7       56.01       86.01     18.51 o 
  -7   4   7     1847.58     1840.85     56.95 o 
  -6   4   7      824.84      693.09     22.20 o 
  -5   4   7      816.28      779.89     21.66 o 
  -4   4   7       65.34       64.76      7.27 o 
  -3   4   7      306.12      280.17     13.86 o 
  -2   4   7     4915.76     5113.48     76.98 o 
  -1   4   7    14170.81    14128.18    196.55 o 
   0   4   7    11570.64    11684.90    176.92 o 
   1   4   7        1.65        7.91      4.83 o 
   2   4   7      111.69      101.95      8.07 o 
   3   4   7     1808.59     1752.33     34.15 o 
   4   4   7      113.26      118.36      5.18 o 
   5   4   7     1647.00     1682.80     44.88 o 
   6   4   7     1333.31     1275.68     37.95 o 
   7   4   7     1937.93     2036.93     63.48 o 
   8   4   7     3313.28     3267.88    116.45 o 
  -9   5   7      551.56      506.14     40.82 o 
  -8   5   7     5171.83     5497.23    163.82 o 
  -7   5   7      401.12      421.75     28.51 o 
  -6   5   7     1597.62     1603.94     67.82 o 
  -5   5   7        0.19       -4.50      5.25 o 
  -4   5   7     3084.47     3065.08     58.60 o 
  -3   5   7      585.81      583.06     17.91 o 
  -2   5   7      993.37      939.16     21.92 o 
  -1   5   7       79.69       89.24      6.19 o 
   0   5   7      555.84      517.60     15.14 o 
   1   5   7     1824.30     1858.11     33.56 o 
   2   5   7      264.22      260.71      9.93 o 
   3   5   7        4.91        9.74      3.78 o 
   4   5   7     2399.64     2440.46     58.12 o 
   5   5   7      153.01      148.39     13.15 o 
   6   5   7     2138.55     2147.51     66.55 o 
   7   5   7     1934.64     1927.36     70.09 o 
   8   5   7     1344.82     1166.89     58.85 o 
  -9   6   7      224.94      218.77     41.28 o 
  -8   6   7      178.69      146.70     32.44 o 
  -7   6   7     1974.50     2156.66     75.91 o 
  -6   6   7       67.10       49.75      7.27 o 
  -5   6   7        1.20       13.39     10.20 o 
  -4   6   7       31.85       27.56      9.03 o 
  -3   6   7     3704.17     3526.62     67.38 o 
  -2   6   7     7096.23     7296.35    155.11 o 
  -1   6   7     6032.34     6117.79     94.97 o 
   0   6   7    10828.52    10894.77    176.64 o 
   1   6   7        4.50        3.82      4.74 o 
   2   6   7     2214.00     2207.04     48.50 o 
   3   6   7      188.89      176.14     20.09 o 
   4   6   7      677.41      671.20     29.16 o 
   5   6   7       31.32       46.34     13.88 o 
   6   6   7      223.72      188.45     21.76 o 
   7   6   7     1897.98     1792.30    102.54 o 
  -9   7   7      690.34      540.43     68.77 o 
  -8   7   7     7631.46     9104.25    442.07 o 
  -7   7   7     1072.16     1115.32     74.53 o 
  -6   7   7     5826.01     6107.54    218.12 o 
  -5   7   7      455.49      421.15     20.20 o 
  -4   7   7     2053.91     2217.32     69.51 o 
  -3   7   7      828.16      855.86     37.76 o 
  -2   7   7      798.41      807.78     21.30 o 
  -1   7   7      469.87      472.72     14.88 o 
   0   7   7     5650.63     5733.32    101.03 o 
   1   7   7     2868.17     2861.22     69.15 o 
   2   7   7     7334.07     7700.71    143.43 o 
   3   7   7      175.62      176.41     16.03 o 
   4   7   7     2081.96     1982.89    116.77 o 
   5   7   7      275.17      278.48     20.97 o 
   6   7   7     1251.64     1218.51     65.75 o 
   7   7   7     1805.24     1753.71     96.59 o 
  -8   8   7      118.19       85.83     27.96 o 
  -7   8   7      486.01      554.76     51.25 o 
  -6   8   7       16.99       22.84     11.30 o 
  -5   8   7      103.90      112.32     11.92 o 
  -4   8   7       18.28       12.04      7.36 o 
  -3   8   7     1545.00     1684.36     47.94 o 
  -2   8   7     2069.43     2093.13     45.17 o 
  -1   8   7      927.36      936.98     26.20 o 
   0   8   7     8986.34     9204.71    175.08 o 
   1   8   7     2101.95     2090.41     49.29 o 
   2   8   7     4649.81     4516.32    112.00 o 
   3   8   7     1203.74     1231.81     54.75 o 
   4   8   7     1122.48     1213.03     71.96 o 
   5   8   7      134.72      111.18     20.89 o 
   6   8   7       33.86       38.21     19.64 o 
  -8   9   7     3465.87     3523.52    238.56 o 
  -7   9   7     1339.85     1299.99     63.16 o 
  -6   9   7     1292.14     1263.85     61.62 o 
  -5   9   7     1377.40     1402.74     56.17 o 
  -4   9   7     3150.74     3507.59    184.82 o 
  -3   9   7       57.75       51.01     13.55 o 
  -2   9   7      191.32      199.20     13.68 o 
  -1   9   7       32.55       30.74      9.35 o 
   0   9   7     3228.93     3336.87    101.41 o 
   1   9   7     2578.22     2605.35    119.63 o 
   2   9   7     2262.78     2298.73    109.74 o 
   3   9   7      572.82      541.76     38.94 o 
   4   9   7     2643.12     2666.49    112.72 o 
   5   9   7       13.78        1.14     26.71 o 
  -7  10   7      511.89      486.66     63.28 o 
  -6  10   7       11.76        1.14     11.29 o 
  -5  10   7     1223.87     1329.60     70.41 o 
  -4  10   7     1909.76     1915.85     71.57 o 
  -3  10   7     3812.83     3999.08    199.58 o 
  -2  10   7      292.15      333.11     26.48 o 
  -1  10   7      792.74      915.21     47.28 o 
   0  10   7     3140.01     3105.99    143.07 o 
   1  10   7      373.34      418.47     31.93 o 
   2  10   7     3436.26     3586.76    163.79 o 
   3  10   7       55.79       29.91     21.96 o 
   4  10   7      608.32      562.33     32.84 o 
  -6  11   7      795.50      800.80     66.36 o 
  -5  11   7     1384.60     1407.08     67.90 o 
  -4  11   7     4364.00     4591.61    198.52 o 
  -3  11   7      835.28      796.97     39.46 o 
  -2  11   7        5.49        9.66      9.83 o 
  -1  11   7       58.75       56.80     20.44 o 
   0  11   7       52.80       18.75     22.12 o 
   1  11   7      256.04      239.83     39.02 o 
   2  11   7      606.98      540.73     35.16 o 
   3  11   7      922.69      858.05     48.96 o 
  -5  12   7       24.56       17.99     21.81 o 
  -4  12   7     2205.07     2066.71    134.50 o 
  -3  12   7      916.76      885.07     69.71 o 
  -2  12   7     1213.04     1236.48     84.43 o 
  -1  12   7       99.72       57.17     27.41 o 
   0  12   7      208.21      179.44     39.64 o 
   1  12   7        0.31        5.77     29.75 o 
   2  12   7      704.49      636.85     49.81 o 
  -3  13   7       51.28       47.12     27.18 o 
  -2  13   7       17.64       12.93     27.96 o 
  -1  13   7      356.66      289.80     46.57 o 
   0 -16   8      225.92      161.42     22.20 o 
   1 -16   8      283.07      252.15     31.38 o 
   2 -16   8      714.53      596.07     55.68 o 
   3 -16   8     2569.81     2292.42    123.78 o 
   4 -16   8      584.99      489.21     38.72 o 
  -2 -15   8       95.75       80.92     20.91 o 
  -1 -15   8      585.47      546.21     36.90 o 
   0 -15   8       29.38       -1.24     31.93 o 
   1 -15   8      437.50      342.73     31.39 o 
   2 -15   8        2.17       -3.34     18.03 o 
   3 -15   8     1738.21     1653.47     81.83 o 
   4 -15   8      495.36      373.21     39.25 o 
   5 -15   8     4063.13     3987.43    176.68 o 
  -4 -14   8      454.83      386.39     26.27 o 
  -3 -14   8     3358.91     3394.60    107.90 o 
  -2 -14   8     2374.79     2414.33     72.88 o 
  -1 -14   8     1627.64     1673.83     92.71 o 
   0 -14   8      379.05      337.05     18.29 o 
   1 -14   8       19.96       15.85      4.98 o 
   2 -14   8       35.02       35.52      6.43 o 
   3 -14   8      389.29      362.00     20.39 o 
   4 -14   8      585.98      490.17     29.01 o 
   5 -14   8        8.10      -10.46     31.69 o 
   6 -14   8       70.79       52.45     12.56 o 
  -5 -13   8     1097.66     1067.87     59.82 o 
  -4 -13   8     1243.92     1173.81     44.28 o 
  -3 -13   8     3596.73     3779.71    106.00 o 
  -2 -13   8     1016.20      960.70     40.66 o 
  -1 -13   8      474.74      508.06     26.23 o 
   0 -13   8      897.50      872.41     33.09 o 
   1 -13   8      473.17      461.61     27.30 o 
   2 -13   8      405.91      400.81     22.90 o 
   3 -13   8     1135.76     1092.77     47.39 o 
   4 -13   8      543.87      490.58     47.80 o 
   5 -13   8     4968.97     5202.93    133.19 o 
   6 -13   8      575.49      560.48     37.41 o 
   7 -13   8     3879.17     3694.72    139.01 o 
  -5 -12   8       24.58       18.85     27.65 o 
  -4 -12   8        0.79       24.28     13.75 o 
  -3 -12   8     1305.74     1371.77     47.17 o 
  -2 -12   8     6867.86     7368.73    169.42 o 
  -1 -12   8     9273.65     9451.55    332.01 o 
   0 -12   8     1907.44     1853.21     42.60 o 
   1 -12   8     3064.43     3120.16     73.89 o 
   2 -12   8      919.39      937.40     46.81 o 
   3 -12   8       17.55       13.52      7.91 o 
   4 -12   8      139.83      125.13     11.87 o 
   5 -12   8      509.91      483.51     24.49 o 
   6 -12   8      464.27      402.90     54.03 o 
   7 -12   8       30.93       33.16     15.58 o 
   8 -12   8      146.71      104.64     33.62 o 
  -6 -11   8      175.70      164.71     26.71 o 
  -5 -11   8      110.04      101.11     13.31 o 
  -4 -11   8      228.77      255.66     19.91 o 
  -3 -11   8     3113.46     3291.38     88.85 o 
  -2 -11   8      488.13      422.01     32.72 o 
  -1 -11   8      407.95      394.97     18.88 o 
   0 -11   8      201.41      213.85      9.13 o 
   1 -11   8       72.42       55.29      6.69 o 
   2 -11   8      122.70      123.56      6.30 o 
   3 -11   8      404.25      414.71     31.71 o 
   4 -11   8       64.15       51.03      8.23 o 
   5 -11   8     6096.71     6049.24    150.87 o 
   6 -11   8      916.66      944.82     39.17 o 
   7 -11   8     2714.48     2742.21     91.61 o 
   8 -11   8       47.42       32.30     14.80 o 
  -7 -10   8     1047.40      965.36     90.50 o 
  -6 -10   8       11.14        7.59     12.37 o 
  -5 -10   8      222.85      228.54     18.82 o 
  -4 -10   8     1815.38     1838.85     60.55 o 
  -3 -10   8     2921.68     3071.67     75.61 o 
  -2 -10   8     1111.97     1146.68     38.66 o 
  -1 -10   8    12169.40    13038.10    189.70 o 
   0 -10   8      702.34      744.99     18.00 o 
   1 -10   8     5420.73     5473.54     80.05 o 
   2 -10   8     4798.89     4893.08     93.19 o 
   3 -10   8        5.40        2.71      4.87 o 
   4 -10   8     1620.30     1637.21     68.93 o 
   5 -10   8     1267.79     1214.83     45.80 o 
   6 -10   8       86.56       69.17      9.83 o 
   7 -10   8      264.59      262.63     21.65 o 
   8 -10   8        1.69        0.92     13.89 o 
   9 -10   8      962.09      878.13     69.59 o 
  -7  -9   8      314.67      265.22     31.83 o 
  -6  -9   8     3720.58     3788.21     93.35 o 
  -5  -9   8      209.58      223.41     21.55 o 
  -4  -9   8        0.99        2.83      6.70 o 
  -3  -9   8     2133.89     2147.72     51.74 o 
  -2  -9   8      892.97      885.89     20.82 o 
  -1  -9   8        1.97        3.13      4.04 o 
   0  -9   8     2390.67     2527.76     40.62 o 
   1  -9   8      254.98      265.95      9.40 o 
   2  -9   8       94.12      101.72      6.41 o 
   3  -9   8      548.06      575.48     14.62 o 
   4  -9   8      300.20      246.87      9.72 o 
   5  -9   8     1860.95     2040.16     49.92 o 
   6  -9   8     1173.49     1151.80     31.11 o 
   7  -9   8     2015.12     1932.74     64.18 o 
   8  -9   8     1505.17     1473.68     52.28 o 
   9  -9   8     2427.60     2340.27    124.01 o 
  -8  -8   8       69.21       45.59     22.31 o 
  -7  -8   8     2111.20     2118.95     76.49 o 
  -6  -8   8       22.04        3.79     10.67 o 
  -5  -8   8       86.64       75.44     11.52 o 
  -4  -8   8     3532.03     3689.47     71.99 o 
  -3  -8   8     3927.91     4152.56     71.56 o 
  -2  -8   8      252.69      267.87     11.79 o 
  -1  -8   8     6756.18     7106.96    152.64 o 
   0  -8   8     1141.21     1070.50     21.97 o 
   1  -8   8     8145.49     8691.55    198.16 o 
   2  -8   8     1000.60     1038.70     32.15 o 
   3  -8   8     1311.30     1449.04     39.80 o 
   4  -8   8     3653.03     3793.08     77.67 o 
   5  -8   8       67.64       82.83     17.02 o 
   6  -8   8      241.49      212.56     16.54 o 
   7  -8   8      204.01      179.34     13.21 o 
   8  -8   8      311.06      306.69     26.09 o 
   9  -8   8      210.84      165.98     22.00 o 
  -8  -7   8      499.29      432.95     35.34 o 
  -7  -7   8      661.84      624.83     27.02 o 
  -6  -7   8     6756.51     6948.53    166.63 o 
  -5  -7   8     2304.27     2455.84     48.03 o 
  -4  -7   8      110.97      109.83      9.15 o 
  -3  -7   8     1799.83     1896.71     32.44 o 
  -2  -7   8     2191.07     2232.21     35.93 o 
  -1  -7   8     3007.09     3148.83     46.76 o 
   0  -7   8     2374.63     2501.32     50.79 o 
   1  -7   8     3598.90     3942.01     99.27 o 
   2  -7   8      228.21      278.25      9.21 o 
   3  -7   8     2217.45     2281.51     57.17 o 
   4  -7   8      624.54      649.33     18.18 o 
   5  -7   8      992.25      919.69     23.20 o 
   6  -7   8     1147.77     1168.49     41.80 o 
   7  -7   8     4489.63     4618.71     99.87 o 
   8  -7   8     1533.56     1558.50     46.85 o 
   9  -7   8     2520.38     2488.03     92.21 o 
  -8  -6   8      561.53      496.18     44.50 o 
  -7  -6   8     4092.21     4256.91     93.86 o 
  -6  -6   8     2429.79     2380.97     51.31 o 
  -5  -6   8      551.28      525.44     24.58 o 
  -4  -6   8      476.30      471.33     14.83 o 
  -3  -6   8     1517.88     1577.15     31.25 o 
  -2  -6   8      444.71      444.45     13.35 o 
  -1  -6   8     6297.80     6580.62    142.84 o 
   0  -6   8      305.15      309.94     16.94 o 
   1  -6   8    24118.43    25631.34    477.53 o 
   2  -6   8    11595.74    12281.97    359.33 o 
   3  -6   8     8773.62     9430.81    225.18 o 
   4  -6   8      128.79      139.04      8.81 o 
   5  -6   8      355.80      363.81     16.88 o 
   6  -6   8       52.94       51.52      6.47 o 
   7  -6   8       47.65       34.64      6.06 o 
   8  -6   8     2561.55     2597.72     65.25 o 
   9  -6   8      128.55      107.27     21.53 o 
  -9  -5   8      658.15      528.16     37.40 o 
  -8  -5   8        0.06       11.61     15.00 o 
  -7  -5   8     1512.40     1484.24     42.79 o 
  -6  -5   8     4890.53     5171.25     95.56 o 
  -5  -5   8     4319.03     4532.51    114.73 o 
  -4  -5   8     1428.75     1579.47     63.91 o 
  -3  -5   8     3021.29     3260.46     58.08 o 
  -2  -5   8      253.03      224.39      9.81 o 
  -1  -5   8      643.61      671.01     24.58 o 
   0  -5   8     2712.46     2784.14     45.84 o 
   1  -5   8     1479.07     1591.34     54.33 o 
   2  -5   8       41.45       30.64      9.05 o 
   3  -5   8     1282.66     1435.18     49.79 o 
   4  -5   8      468.72      481.46     15.60 o 
   5  -5   8     5109.04     5105.35     97.82 o 
   6  -5   8       66.84       89.44      7.02 o 
   7  -5   8     2577.22     2652.99     76.40 o 
   8  -5   8      816.25      764.56     28.34 o 
   9  -5   8     2478.52     2581.66    112.39 o 
  -9  -4   8       21.09       10.40     25.53 o 
  -8  -4   8     1425.04     1515.03     86.90 o 
  -7  -4   8     4559.59     4775.87    168.24 o 
  -6  -4   8     4693.47     4894.41    148.70 o 
  -5  -4   8      274.52      281.34     16.62 o 
  -4  -4   8      886.59      875.33     29.97 o 
  -3  -4   8     1868.64     1972.21     36.40 o 
  -2  -4   8      337.01      255.47     13.20 o 
  -1  -4   8     3252.96     3527.51    113.16 o 
   0  -4   8     1386.67     1472.05     39.60 o 
   1  -4   8    33978.36    35026.23    919.73 o 
   2  -4   8    72298.97    69316.52   2160.17 o 
   3  -4   8    16264.79    16686.38    529.27 o 
   4  -4   8     1370.43     1396.63     49.19 o 
   5  -4   8     1409.77     1438.77     47.96 o 
   6  -4   8       10.40       -3.51     10.41 o 
   7  -4   8      603.65      587.34     18.71 o 
   8  -4   8      947.63      973.99     33.42 o 
   9  -4   8     1292.93     1234.24     52.69 o 
  -9  -3   8     1020.34      946.30     46.66 o 
  -8  -3   8      332.95      292.06     40.99 o 
  -7  -3   8      896.28      883.78     38.74 o 
  -6  -3   8     3300.52     3414.83     85.81 o 
  -5  -3   8     3926.12     3793.60    163.37 o 
  -4  -3   8     3310.35     3336.97     75.56 o 
  -3  -3   8     6424.30     7017.55    131.05 o 
  -2  -3   8     2961.50     3251.83     72.30 o 
  -1  -3   8     8914.23     8799.93    137.36 o 
   0  -3   8     4780.66     4770.64    114.75 o 
   1  -3   8     2080.89     2146.10     46.12 o 
   2  -3   8      546.92      499.11     33.52 o 
   3  -3   8     1409.17     1341.47     31.02 o 
   4  -3   8     1447.89     1338.33     32.86 o 
   5  -3   8      171.16      140.91     13.19 o 
   6  -3   8     2476.57     2342.40     53.24 o 
   7  -3   8      255.76      259.63     12.82 o 
   8  -3   8      267.99      290.20     17.83 o 
   9  -3   8     3808.05     3917.89    109.27 o 
  -9  -2   8      284.94      235.67     36.04 o 
  -8  -2   8        8.39      -15.05     15.05 o 
  -7  -2   8     2716.92     2816.46     75.81 o 
  -6  -2   8        0.68        2.74      5.72 o 
  -5  -2   8       11.35        1.42      6.95 o 
  -4  -2   8     2010.22     2086.69     37.47 o 
  -3  -2   8     1365.80     1347.10     29.20 o 
  -2  -2   8       41.68       40.19      6.57 o 
  -1  -2   8      407.87      431.89     12.93 o 
   0  -2   8      198.76      145.97      9.00 o 
   1  -2   8    11084.28    10728.78    181.96 o 
   2  -2   8    13155.61    13791.62    335.00 o 
   3  -2   8     8193.76     8639.83    146.49 o 
   4  -2   8      703.71      750.06     22.68 o 
   5  -2   8     2603.08     2717.01     69.50 o 
   6  -2   8     2523.79     2502.98     56.39 o 
   7  -2   8      227.28      251.15     12.30 o 
   8  -2   8      116.07      135.31     20.17 o 
   9  -2   8      451.69      381.90     24.02 o 
  -9  -1   8       13.37      -18.31     18.31 o 
  -8  -1   8      826.81      834.50     41.60 o 
  -7  -1   8      752.25      735.86     26.50 o 
  -6  -1   8     1258.47     1250.39     71.19 o 
  -5  -1   8     8477.65     8639.13    138.62 o 
  -4  -1   8     3471.65     3369.05     62.73 o 
  -3  -1   8    15909.40    15851.48    385.94 o 
  -2  -1   8     2731.01     2471.79     60.03 o 
  -1  -1   8     2759.83     2340.27     47.18 o 
   0  -1   8     5250.42     5429.38    128.14 o 
   1  -1   8      215.22      234.08     10.79 o 
   2  -1   8     2388.32     2400.24     61.85 o 
   3  -1   8     8355.51     8799.56    154.36 o 
   4  -1   8      359.88      376.92     15.98 o 
   5  -1   8     2190.08     2201.37     66.60 o 
   6  -1   8     2085.55     2180.49     56.59 o 
   7  -1   8      631.91      634.39     26.29 o 
   8  -1   8       30.73       46.21     24.11 o 
   9  -1   8     1700.95     1629.57     80.21 o 
 -10   0   8     2088.87     1842.25    143.77 o 
  -9   0   8      939.54      998.04     54.85 o 
  -8   0   8     1748.02     1718.77     95.02 o 
  -7   0   8      982.03      970.08     30.92 o 
  -6   0   8      661.39      588.87     26.44 o 
  -5   0   8      906.72      874.24     24.35 o 
  -4   0   8       96.00       87.01      7.83 o 
  -3   0   8     2845.11     2796.70     52.54 o 
  -2   0   8     3209.06     3154.44     60.30 o 
  -1   0   8      146.37      154.16      9.16 o 
   0   0   8    16079.70    15923.80    263.00 o 
   1   0   8     3422.32     3950.90     73.19 o 
   2   0   8     1679.54     1657.46     35.93 o 
   3   0   8     5482.72     5371.95     98.13 o 
   4   0   8     4786.60     4639.77     92.84 o 
   5   0   8     3270.59     3416.19     86.59 o 
   6   0   8     2261.57     2218.45     61.66 o 
   7   0   8      554.73      584.16     33.13 o 
   8   0   8     1395.98     1433.49     42.06 o 
   9   0   8        1.87       11.53     24.89 o 
 -10   1   8       68.34      -25.81     31.83 o 
  -9   1   8      376.47      379.22     39.66 o 
  -8   1   8      839.30      836.27     80.92 o 
  -7   1   8      139.40      127.29      9.48 o 
  -6   1   8      663.12      676.10     24.70 o 
  -5   1   8     2962.04     2949.13     58.13 o 
  -4   1   8     2153.96     2180.16     45.50 o 
  -3   1   8     3344.46     3528.41     65.59 o 
  -2   1   8     5875.88     5989.91     97.36 o 
  -1   1   8     7511.76     7541.02    132.62 o 
   0   1   8     2039.51     2078.37     44.11 o 
   1   1   8      312.64      251.93     12.48 o 
   2   1   8     3163.00     3131.98     61.16 o 
   3   1   8     1635.80     1648.15     33.80 o 
   4   1   8       17.06        1.12     19.39 o 
   5   1   8       26.51       14.97     20.73 o 
   6   1   8      463.60      422.51     20.03 o 
   7   1   8     1184.31     1143.32     35.92 o 
   8   1   8        0.14       -9.64     13.44 o 
   9   1   8       81.18       32.57     17.78 o 
  -9   2   8     2611.06     2732.22    117.28 o 
  -8   2   8      414.36      365.76     29.71 o 
  -7   2   8      218.91      228.86     24.78 o 
  -6   2   8     1104.53     1120.81     31.29 o 
  -5   2   8     1319.71     1322.89     31.02 o 
  -4   2   8        7.79       19.94      5.15 o 
  -3   2   8     3724.60     3780.95     64.35 o 
  -2   2   8     3220.12     3166.37     54.69 o 
  -1   2   8      303.42      299.64     11.56 o 
   0   2   8     5867.14     5956.68    107.13 o 
   1   2   8     2601.17     2663.41     53.18 o 
   2   2   8     5423.11     5516.54    103.86 o 
   3   2   8     5620.63     5694.60    110.51 o 
   4   2   8     2129.97     2210.17     60.54 o 
   5   2   8    12884.11    13459.80    248.38 o 
   6   2   8     1914.38     1814.48    106.65 o 
   7   2   8     1424.35     1522.12     50.92 o 
   8   2   8     1147.22     1167.93     53.81 o 
  -9   3   8      329.93      275.74     30.41 o 
  -8   3   8      314.18      308.96     31.10 o 
  -7   3   8       56.40       54.17     19.30 o 
  -6   3   8        1.42        5.18      9.08 o 
  -5   3   8      152.76      144.05     10.28 o 
  -4   3   8      480.64      463.06     13.44 o 
  -3   3   8     5748.48     5563.51     84.08 o 
  -2   3   8     6382.37     6446.68    106.11 o 
  -1   3   8    12607.07    12724.73    197.21 o 
   0   3   8       71.05       90.94     10.42 o 
   1   3   8       43.34       72.46      9.61 o 
   2   3   8      552.47      602.47     29.39 o 
   3   3   8       63.16       65.87     11.34 o 
   4   3   8      947.57     1001.43     40.37 o 
   5   3   8      413.80      375.44     15.41 o 
   6   3   8      865.04      808.39     39.09 o 
   7   3   8     2170.27     2215.03     68.89 o 
   8   3   8      410.64      362.22     52.88 o 
  -9   4   8     2065.86     1953.39     96.79 o 
  -8   4   8      324.91      379.43     32.99 o 
  -7   4   8      309.43      270.77     22.99 o 
  -6   4   8        1.96       22.88      8.00 o 
  -5   4   8       26.66       13.88      7.29 o 
  -4   4   8     1002.34      969.72     27.35 o 
  -3   4   8      359.90      353.76     12.92 o 
  -2   4   8      653.49      659.89     16.81 o 
  -1   4   8      312.70      306.00     10.58 o 
   0   4   8      303.95      342.53     13.14 o 
   1   4   8      278.94      271.67     10.65 o 
   2   4   8      131.88      147.57      9.05 o 
   3   4   8     1999.54     2091.84     48.82 o 
   4   4   8     1840.99     1856.39     41.52 o 
   5   4   8     8884.90     8701.41    150.20 o 
   6   4   8     4714.89     4735.40    146.59 o 
   7   4   8     1285.00     1269.68     52.77 o 
   8   4   8        2.18       -5.53     21.30 o 
  -9   5   8      884.54      759.77     51.44 o 
  -8   5   8      230.87      206.57     25.71 o 
  -7   5   8      227.66      214.86     55.49 o 
  -6   5   8      783.25      717.55     33.32 o 
  -5   5   8     1061.73     1143.01     68.08 o 
  -4   5   8      426.27      438.29     19.96 o 
  -3   5   8     7060.11     7153.93    125.33 o 
  -2   5   8     1859.15     1917.75     50.28 o 
  -1   5   8     7131.05     6950.76    108.98 o 
   0   5   8     1263.41     1269.45     30.64 o 
   1   5   8     2323.85     2394.29     48.17 o 
   2   5   8      570.81      565.20     18.98 o 
   3   5   8      257.91      221.19     11.48 o 
   4   5   8      985.56      908.93     34.21 o 
   5   5   8      121.48       96.44     17.12 o 
   6   5   8     1674.19     1745.46     59.11 o 
   7   5   8     1459.58     1510.68     61.97 o 
  -9   6   8     3117.43     3321.10    234.82 o 
  -8   6   8     1912.97     1954.29    116.98 o 
  -7   6   8     3245.18     3580.25    112.09 o 
  -6   6   8       97.92       90.51     15.27 o 
  -5   6   8      705.25      710.86     30.68 o 
  -4   6   8      815.16      833.74     39.14 o 
  -3   6   8      246.86      237.95     14.35 o 
  -2   6   8      721.66      731.96     20.16 o 
  -1   6   8       44.27       38.42      6.87 o 
   0   6   8      628.24      631.00     18.37 o 
   1   6   8      957.22     1020.11     25.99 o 
   2   6   8       74.12       57.28      7.75 o 
   3   6   8      327.81      336.74     17.30 o 
   4   6   8     1657.82     1632.44    119.98 o 
   5   6   8     1560.74     1562.28     60.03 o 
   6   6   8     4395.58     4402.99    138.76 o 
   7   6   8     2976.56     3028.81    139.95 o 
  -8   7   8       30.16       36.99     38.01 o 
  -7   7   8      386.69      370.80     40.81 o 
  -6   7   8      140.07      174.20     16.30 o 
  -5   7   8      766.86      838.55     39.99 o 
  -4   7   8      140.32      141.07     35.94 o 
  -3   7   8     5250.41     5468.27    130.94 o 
  -2   7   8      670.57      646.35     22.43 o 
  -1   7   8    11132.65    11734.28    216.66 o 
   0   7   8      861.96      878.56     24.30 o 
   1   7   8     8605.71     8830.27    165.72 o 
   2   7   8       23.52       22.35      8.97 o 
   3   7   8     1629.40     1633.01     63.80 o 
   4   7   8       24.21       -4.31     12.73 o 
   5   7   8      294.77      266.52     33.72 o 
   6   7   8      173.83      169.05     26.68 o 
  -8   8   8     3538.09     4013.25    254.60 o 
  -7   8   8     3871.39     4038.02    234.12 o 
  -6   8   8     1991.02     2019.64    110.63 o 
  -5   8   8      681.05      735.84     52.96 o 
  -4   8   8      128.81      104.32     14.51 o 
  -3   8   8      268.34      242.62     14.54 o 
  -2   8   8        4.49       -5.34      8.82 o 
  -1   8   8      449.40      458.52     17.58 o 
   0   8   8      924.66      887.53     41.80 o 
   1   8   8     4991.38     5197.23    157.83 o 
   2   8   8      563.46      588.18     39.25 o 
   3   8   8     1400.59     1427.84     75.94 o 
   4   8   8       64.39       44.86     19.78 o 
   5   8   8     1113.02     1079.91     67.60 o 
  -7   9   8       16.85       53.90     34.42 o 
  -6   9   8      150.43      161.03     19.65 o 
  -5   9   8      339.58      346.23     25.04 o 
  -4   9   8      894.00      883.35     61.37 o 
  -3   9   8      191.26      193.93     21.73 o 
  -2   9   8        0.30      -11.76     16.12 o 
  -1   9   8     3988.13     4062.16    128.63 o 
   0   9   8     1457.57     1506.97     75.86 o 
   1   9   8     6580.04     6796.18    280.69 o 
   2   9   8      800.97      799.24     48.91 o 
   3   9   8     1418.98     1429.94     92.84 o 
   4   9   8      512.04      479.92     44.00 o 
   5   9   8      135.36       96.80     41.78 o 
  -7  10   8     1687.49     1717.48    129.52 o 
  -6  10   8      734.17      755.62     64.41 o 
  -5  10   8      810.04      840.03     45.36 o 
  -4  10   8      100.41       94.33     16.79 o 
  -3  10   8      292.21      272.98     29.52 o 
  -2  10   8       45.88       59.74     18.54 o 
  -1  10   8       92.07       95.41     19.08 o 
   0  10   8      217.08      230.46     27.10 o 
   1  10   8      575.62      562.71     45.02 o 
   2  10   8     1190.55     1290.06     88.24 o 
   3  10   8      607.49      630.86     54.67 o 
   4  10   8        0.24      -34.49     39.21 o 
  -5  11   8     1198.70     1223.78    117.45 o 
  -4  11   8      227.21      219.15     55.61 o 
  -3  11   8      514.52      486.77     33.33 o 
  -2  11   8       10.72        6.83     37.85 o 
  -1  11   8      514.86      498.45     42.37 o 
   0  11   8     1420.65     1427.84     90.66 o 
   1  11   8     2707.02     2752.71    169.86 o 
   2  11   8       47.68       53.04     21.11 o 
  -4  12   8      186.39      150.08     32.17 o 
  -3  12   8      588.40      607.26     61.92 o 
  -2  12   8       31.15        0.93     24.53 o 
  -1  12   8      291.48      236.45     41.20 o 
   0  12   8      158.53       83.26     33.10 o 
   0 -16   9      894.03      662.20     59.01 o 
   1 -16   9      662.34      563.35     46.95 o 
   2 -16   9     1365.54     1161.32     76.35 o 
   3 -16   9     1000.69      842.81     61.21 o 
  -2 -15   9     1376.59     1321.58     68.30 o 
  -1 -15   9        5.02        8.74     20.05 o 
   0 -15   9      560.41      475.04     38.43 o 
   1 -15   9      167.35      131.55     35.83 o 
   2 -15   9     3631.79     3382.55    214.26 o 
   3 -15   9     1324.90     1187.11     67.17 o 
   4 -15   9     1777.21     1542.97     85.96 o 
   5 -15   9      312.71      167.80     29.08 o 
  -3 -14   9     1101.80     1031.87     45.61 o 
  -2 -14   9      441.41      452.54     38.58 o 
  -1 -14   9       13.62       13.50     20.94 o 
   0 -14   9      149.47      135.70     17.51 o 
   1 -14   9        5.42        1.60      7.53 o 
   2 -14   9      348.66      358.44     20.45 o 
   3 -14   9        7.50       16.49     10.94 o 
   4 -14   9     6644.39     6496.59    205.71 o 
   5 -14   9      937.35      920.57     42.56 o 
   6 -14   9     3261.64     3089.56    120.48 o 
  -4 -13   9     1059.16      983.67     41.41 o 
  -3 -13   9     1091.80     1083.63     48.57 o 
  -2 -13   9     1078.30     1122.03     45.93 o 
  -1 -13   9      175.44      182.50     15.60 o 
   0 -13   9      451.06      441.38     20.67 o 
   1 -13   9      338.04      333.17     17.37 o 
   2 -13   9     1015.59      971.92     40.23 o 
   3 -13   9      495.52      449.92     28.11 o 
   4 -13   9     1171.16     1146.27     43.88 o 
   5 -13   9       69.83       32.40     11.47 o 
   6 -13   9       18.33        7.71      8.35 o 
   7 -13   9        0.24        0.12     18.48 o 
  -5 -12   9     1295.49     1290.48    109.93 o 
  -4 -12   9     3432.02     3465.53    118.59 o 
  -3 -12   9     1983.01     2040.72     63.32 o 
  -2 -12   9     1354.69     1327.19     48.23 o 
  -1 -12   9      254.18      253.29     17.11 o 
   0 -12   9       26.67       20.91     11.13 o 
   1 -12   9      347.71      338.52     15.83 o 
   2 -12   9        6.15        1.89     15.32 o 
   3 -12   9      342.46      364.67     86.26 o 
   4 -12   9     4665.13     4722.77    143.77 o 
   5 -12   9     2922.18     3007.09    101.41 o 
   6 -12   9     2453.28     2525.29     97.48 o 
   7 -12   9        5.81       -2.26     15.04 o 
   8 -12   9      283.25      220.93     57.48 o 
  -6 -11   9        0.64        8.70     30.30 o 
  -5 -11   9      596.56      636.10     35.06 o 
  -4 -11   9       42.03       43.52     13.25 o 
  -3 -11   9      369.25      394.81     22.63 o 
  -2 -11   9     4763.60     4867.51    107.96 o 
  -1 -11   9      892.21      910.81     25.71 o 
   0 -11   9     3216.59     3262.28     69.25 o 
   1 -11   9      802.56      832.40     38.35 o 
   2 -11   9      198.65      191.89      9.43 o 
   3 -11   9     1492.04     1542.55     53.18 o 
   4 -11   9     5118.73     5071.27    125.20 o 
   5 -11   9      475.93      459.03     23.83 o 
   6 -11   9      366.18      315.46     21.26 o 
   7 -11   9        2.24        3.36     13.83 o 
   8 -11   9       42.90       77.12     23.48 o 
  -7 -10   9      202.04      107.61     26.95 o 
  -6 -10   9      213.23      215.20     22.18 o 
  -5 -10   9        0.82        1.92     10.95 o 
  -4 -10   9     4144.15     4312.93     96.00 o 
  -3 -10   9      220.17      187.48     20.07 o 
  -2 -10   9     2950.72     2970.23     80.59 o 
  -1 -10   9      271.70      260.09     15.48 o 
   0 -10   9      259.76      242.44      9.88 o 
   1 -10   9      183.19      178.09     15.28 o 
   2 -10   9      163.04      150.62     13.38 o 
   3 -10   9       67.73       73.02      7.26 o 
   4 -10   9     2890.68     2862.71     56.86 o 
   5 -10   9      894.70      858.41     34.06 o 
   6 -10   9     5304.48     5301.58    115.72 o 
   7 -10   9       56.56       30.71     12.98 o 
   8 -10   9      875.89      820.55     57.41 o 
  -7  -9   9       11.98       -6.97     25.23 o 
  -6  -9   9      127.79      129.95     14.90 o 
  -5  -9   9     1383.37     1473.27     50.60 o 
  -4  -9   9      856.17      829.57     25.61 o 
  -3  -9   9      129.36      135.09     11.32 o 
  -2  -9   9     7611.02     8008.14    133.11 o 
  -1  -9   9       80.47       74.40      8.31 o 
   0  -9   9     5199.06     5543.16     82.05 o 
   1  -9   9      490.60      496.42     23.73 o 
   2  -9   9       50.45       46.16      5.45 o 
   3  -9   9     2947.39     2858.77     72.89 o 
   4  -9   9     3783.13     3887.50     88.30 o 
   5  -9   9     3555.21     3616.20     97.35 o 
   6  -9   9       50.16       39.68      9.09 o 
   7  -9   9      827.83      826.89     30.22 o 
   8  -9   9      142.88      139.89     17.28 o 
   9  -9   9       77.21       37.78     21.61 o 
  -8  -8   9       67.81       58.92     19.93 o 
  -7  -8   9     1815.26     1925.36     77.32 o 
  -6  -8   9      178.45      135.15     15.28 o 
  -5  -8   9       16.46       25.25      9.34 o 
  -4  -8   9     4451.82     4703.48     91.00 o 
  -3  -8   9     2391.29     2356.46     48.29 o 
  -2  -8   9     5885.20     5957.20    119.90 o 
  -1  -8   9     3363.39     3435.76     80.54 o 
   0  -8   9     5781.77     5868.26    124.88 o 
   1  -8   9        2.50        2.31      4.92 o 
   2  -8   9      628.69      614.97     24.90 o 
   3  -8   9     1845.39     1908.11     47.40 o 
   4  -8   9     3315.56     3303.41    105.27 o 
   5  -8   9      789.56      829.49     23.14 o 
   6  -8   9     8431.14     8818.06    159.93 o 
   7  -8   9     4114.37     4102.90     92.75 o 
   8  -8   9     4167.66     4191.55    121.69 o 
   9  -8   9     1308.39     1112.37     70.28 o 
  -8  -7   9     1813.84     1733.14     76.91 o 
  -7  -7   9      534.57      496.61     44.36 o 
  -6  -7   9     1503.14     1516.00     72.56 o 
  -5  -7   9      293.77      267.15     19.48 o 
  -4  -7   9     1304.18     1313.76     29.50 o 
  -3  -7   9       11.44       13.11      6.70 o 
  -2  -7   9     2509.71     2674.19     44.05 o 
  -1  -7   9      385.14      448.81     16.81 o 
   0  -7   9     4419.98     4581.57     85.41 o 
   1  -7   9     1507.47     1591.38     35.71 o 
   2  -7   9     2066.00     2175.58     45.19 o 
   3  -7   9      679.56      689.04     28.02 o 
   4  -7   9       26.45       26.50      6.64 o 
   5  -7   9     2210.04     2293.37     45.98 o 
   6  -7   9      331.06      344.76     13.32 o 
   7  -7   9     1272.20     1238.15     37.75 o 
   8  -7   9        0.17       -8.47     10.63 o 
   9  -7   9      136.10       70.05     32.08 o 
  -8  -6   9      926.51      818.05     44.72 o 
  -7  -6   9     1246.33     1356.08     53.65 o 
  -6  -6   9      912.50      904.62     28.94 o 
  -5  -6   9       59.80       44.55      9.99 o 
  -4  -6   9      684.52      614.56     33.92 o 
  -3  -6   9     2509.15     2655.97     51.51 o 
  -2  -6   9     9262.11     9305.69    152.73 o 
  -1  -6   9     1121.62     1143.21     32.48 o 
   0  -6   9     4288.61     4263.34     71.70 o 
   1  -6   9       98.24      147.17      8.41 o 
   2  -6   9      423.91      438.36     23.06 o 
   3  -6   9       88.38       79.41      7.20 o 
   4  -6   9     1732.11     1915.20     55.33 o 
   5  -6   9      900.98      944.88     27.13 o 
   6  -6   9    10689.76    10917.23    193.30 o 
   7  -6   9     2390.68     2271.27     52.46 o 
   8  -6   9     6294.53     6689.42    145.93 o 
   9  -6   9      549.28      536.70     36.98 o 
  -9  -5   9     1637.46     1600.95     76.67 o 
  -8  -5   9     5528.79     5996.24    188.00 o 
  -7  -5   9     1880.47     1933.47     52.36 o 
  -6  -5   9     3060.99     3160.78     87.10 o 
  -5  -5   9      835.54      807.04     37.25 o 
  -4  -5   9      199.02      193.79     13.03 o 
  -3  -5   9      150.33      177.28      9.99 o 
  -2  -5   9     2882.74     2909.50    104.48 o 
  -1  -5   9      645.49      636.60     17.61 o 
   0  -5   9    13162.51    13259.07    201.78 o 
   1  -5   9    14029.36    14896.82    282.58 o 
   2  -5   9    14198.55    14302.55    463.13 o 
   3  -5   9     2325.65     2391.14     49.51 o 
   4  -5   9       37.24       37.66      7.82 o 
   5  -5   9      321.55      276.72     14.74 o 
   6  -5   9      200.77      163.86     24.71 o 
   7  -5   9     1486.96     1476.34     36.29 o 
   8  -5   9      149.16      118.58     13.62 o 
   9  -5   9      197.60      168.95     21.35 o 
  -9  -4   9       18.00        2.52     21.69 o 
  -8  -4   9     2003.87     1964.97     82.54 o 
  -7  -4   9      459.37      478.73     42.46 o 
  -6  -4   9     1804.14     1812.10     70.09 o 
  -5  -4   9     2506.37     2434.69    101.34 o 
  -4  -4   9     1209.18     1211.71     36.62 o 
  -3  -4   9      118.99      210.74     21.47 o 
  -2  -4   9       88.05       83.89      7.50 o 
  -1  -4   9     3771.24     3854.80     65.98 o 
   0  -4   9        7.41        0.32      7.77 o 
   1  -4   9     6342.46     6590.63    129.64 o 
   2  -4   9      166.38      141.68     10.19 o 
   3  -4   9      115.49      140.34     11.29 o 
   4  -4   9      453.78      404.18     17.89 o 
   5  -4   9      553.68      527.17     20.06 o 
   6  -4   9     2889.31     2761.92     72.22 o 
   7  -4   9      684.91      698.22     26.26 o 
   8  -4   9     2789.06     2830.90     74.18 o 
   9  -4   9     2261.64     2184.85     86.49 o 
  -9  -3   9      732.78      691.54     51.35 o 
  -8  -3   9     2795.99     2924.17    100.26 o 
  -7  -3   9     1756.75     1764.07     64.58 o 
  -6  -3   9     2575.28     2811.35     89.60 o 
  -5  -3   9       86.44       65.83     13.24 o 
  -4  -3   9     1639.25     1664.76     37.40 o 
  -3  -3   9     4324.11     4447.87    102.67 o 
  -2  -3   9     4778.56     4664.47     85.35 o 
  -1  -3   9      755.73      805.91     26.20 o 
   0  -3   9    10293.08    10687.81    181.70 o 
   1  -3   9    14529.02    15699.76    398.87 o 
   2  -3   9    15917.19    16439.52    274.29 o 
   3  -3   9     5124.29     5132.00    166.59 o 
   4  -3   9     1720.69     1864.65     44.36 o 
   5  -3   9       60.30       59.12     11.73 o 
   6  -3   9      253.50      207.90     14.28 o 
   7  -3   9      987.39      946.44     35.62 o 
   8  -3   9      112.90      130.38     14.78 o 
   9  -3   9       85.97       73.09     21.80 o 
  -9  -2   9       24.54       36.32     22.00 o 
  -8  -2   9      300.34      272.94     27.40 o 
  -7  -2   9      478.22      479.55     51.87 o 
  -6  -2   9      569.44      554.77     62.77 o 
  -5  -2   9     2750.63     2627.23     77.84 o 
  -4  -2   9    11019.33    11089.89    166.63 o 
  -3  -2   9        0.55        3.64      6.03 o 
  -2  -2   9      325.12      443.45     16.91 o 
  -1  -2   9     5411.84     5672.34    172.29 o 
   0  -2   9      154.30      167.45     16.31 o 
   1  -2   9     5784.80     5890.02    126.67 o 
   2  -2   9      554.51      557.29     23.57 o 
   3  -2   9      119.95      117.57     10.50 o 
   4  -2   9     1590.26     1658.89     40.64 o 
   5  -2   9     1205.60     1210.65     51.44 o 
   6  -2   9      516.24      472.90     22.04 o 
   7  -2   9      870.42      876.34     35.74 o 
   8  -2   9     1405.32     1450.97     45.24 o 
   9  -2   9     4247.60     4304.52    143.61 o 
  -9  -1   9       70.83       38.10     29.41 o 
  -8  -1   9      853.26      869.66     45.36 o 
  -7  -1   9        9.04        7.24     13.90 o 
  -6  -1   9     3410.02     3403.08    102.43 o 
  -5  -1   9      319.36      296.79     21.01 o 
  -4  -1   9     1742.44     1682.73     33.92 o 
  -3  -1   9     2453.71     2521.58     49.32 o 
  -2  -1   9     2836.82     2874.91     53.02 o 
  -1  -1   9       37.00       47.57     19.11 o 
   0  -1   9     3574.22     3803.26     71.28 o 
   1  -1   9       17.91       49.87      8.80 o 
   2  -1   9     7302.70     7318.88    160.52 o 
   3  -1   9     2218.80     2329.96     50.01 o 
   4  -1   9     5957.23     5965.40    118.77 o 
   5  -1   9       42.67       55.04     15.62 o 
   6  -1   9      507.31      478.79     22.25 o 
   7  -1   9      308.39      290.18     14.15 o 
   8  -1   9       29.54       35.25     12.28 o 
   9  -1   9      739.76      681.95     39.79 o 
  -9   0   9        2.47        3.41     19.52 o 
  -8   0   9       13.58        5.40     20.12 o 
  -7   0   9       25.96       32.07     21.61 o 
  -6   0   9     1285.44     1275.00     40.63 o 
  -5   0   9     5544.55     5650.93    129.96 o 
  -4   0   9     5829.15     5966.78     95.71 o 
  -3   0   9      733.71      675.14     17.24 o 
  -2   0   9     2072.39     2440.65     50.92 o 
  -1   0   9     2990.85     3159.73     63.81 o 
   0   0   9      106.37       96.63      9.62 o 
   1   0   9     5333.40     5527.46    102.04 o 
   2   0   9       29.49       34.07      7.59 o 
   3   0   9      187.55      174.86     15.21 o 
   4   0   9     2175.82     2160.99     57.14 o 
   5   0   9      359.09      301.17     22.82 o 
   6   0   9      137.39      145.57     19.46 o 
   7   0   9      142.68      132.45     12.72 o 
   8   0   9      653.79      685.90     45.72 o 
   9   0   9     2711.53     2574.50    120.97 o 
  -9   1   9      390.96      394.32     43.09 o 
  -8   1   9       68.57       53.41     18.29 o 
  -7   1   9      934.06      989.16     50.82 o 
  -6   1   9     5355.90     5426.73    128.74 o 
  -5   1   9     5875.44     5941.91    132.00 o 
  -4   1   9     1796.36     1749.99     39.53 o 
  -3   1   9     1584.67     1555.80     31.40 o 
  -2   1   9     1486.93     1465.91     30.62 o 
  -1   1   9     2259.20     2336.61     60.13 o 
   0   1   9      513.49      479.11     15.94 o 
   1   1   9      112.68      112.46     10.30 o 
   2   1   9     3951.15     3942.62     78.62 o 
   3   1   9     5936.35     6081.82    136.71 o 
   4   1   9     6166.63     6316.27    139.68 o 
   5   1   9      336.92      284.08     22.23 o 
   6   1   9     1255.08     1277.05     42.35 o 
   7   1   9     1195.21     1253.89     38.32 o 
   8   1   9        6.74      -18.28     18.28 o 
  -9   2   9       89.41       54.60     22.05 o 
  -8   2   9      548.31      487.66     35.13 o 
  -7   2   9      108.27       82.73     17.07 o 
  -6   2   9       22.35       35.55     12.00 o 
  -5   2   9     4581.51     4547.45    106.65 o 
  -4   2   9     2429.16     2473.29     58.52 o 
  -3   2   9      752.83      761.53     20.41 o 
  -2   2   9      761.19      774.47     28.22 o 
  -1   2   9      146.94      125.94      9.60 o 
   0   2   9      732.44      764.18     23.66 o 
   1   2   9     4855.99     5086.15     96.79 o 
   2   2   9     2170.63     2152.11     48.29 o 
   3   2   9      439.23      459.08     21.79 o 
   4   2   9      346.35      339.88     30.23 o 
   5   2   9      101.26       67.96     15.86 o 
   6   2   9     1147.54     1096.32     45.46 o 
   7   2   9       91.51       99.86     17.42 o 
   8   2   9        0.65       16.92     16.89 o 
  -9   3   9       38.18       21.31     19.96 o 
  -8   3   9      400.93      393.41     35.99 o 
  -7   3   9     2133.49     2187.14     79.31 o 
  -6   3   9     4561.54     4516.85     97.85 o 
  -5   3   9     5760.27     5917.43    200.91 o 
  -4   3   9     2321.27     2325.76     51.52 o 
  -3   3   9       53.51       26.00      9.52 o 
  -2   3   9      937.67      960.94     40.67 o 
  -1   3   9      283.10      284.00     15.28 o 
   0   3   9       54.99       64.58      7.30 o 
   1   3   9     1746.78     1775.64     41.37 o 
   2   3   9     4867.66     5032.84    115.56 o 
   3   3   9     8958.16     9034.75    198.69 o 
   4   3   9    10070.08    10431.09    221.99 o 
   5   3   9     2978.28     2954.46     78.19 o 
   6   3   9     1953.45     1904.65     91.28 o 
   7   3   9        1.01       20.82     14.55 o 
   8   3   9       65.85       56.96     19.68 o 
  -9   4   9      201.12      149.14     25.85 o 
  -8   4   9      563.01      544.35     61.49 o 
  -7   4   9      935.69      873.51    114.80 o 
  -6   4   9      204.26      226.56     19.40 o 
  -5   4   9     1302.32     1334.71     47.18 o 
  -4   4   9    14189.15    14764.88    310.51 o 
  -3   4   9     1136.91     1221.76     32.10 o 
  -2   4   9     6573.56     6776.76    166.65 o 
  -1   4   9     2457.18     2493.30    101.50 o 
   0   4   9     3110.23     3169.65     59.84 o 
   1   4   9     1242.85     1195.95     33.26 o 
   2   4   9     1626.87     1712.91     38.83 o 
   3   4   9     1646.02     1683.50     40.68 o 
   4   4   9       17.18       10.17      6.15 o 
   5   4   9      172.40      141.48     19.59 o 
   6   4   9      404.00      320.04     63.44 o 
   7   4   9      366.60      268.60     26.24 o 
  -9   5   9      701.45      545.41    105.57 o 
  -8   5   9     1072.05     1021.02     75.51 o 
  -7   5   9      647.66      548.74     35.99 o 
  -6   5   9      687.45      696.61     63.36 o 
  -5   5   9     1664.95     1701.38     64.37 o 
  -4   5   9      631.19      602.96     25.24 o 
  -3   5   9      369.68      377.76     19.56 o 
  -2   5   9     1263.79     1262.69     34.17 o 
  -1   5   9      510.53      530.36     18.91 o 
   0   5   9        0.06       -0.96      5.09 o 
   1   5   9       64.34       55.67      8.41 o 
   2   5   9     1033.99     1046.34     24.77 o 
   3   5   9     4226.19     4367.28     89.48 o 
   4   5   9     2478.34     2600.12    124.22 o 
   5   5   9     3842.98     3856.03    123.69 o 
   6   5   9     1942.35     1818.42     84.99 o 
   7   5   9     2346.63     2313.71     91.18 o 
  -8   6   9      845.30      725.25     69.16 o 
  -7   6   9      879.81      874.33     73.29 o 
  -6   6   9     1068.71     1035.29     47.61 o 
  -5   6   9     1049.71     1102.52     58.43 o 
  -4   6   9     8512.50     9116.85    203.29 o 
  -3   6   9      716.45      811.12     38.08 o 
  -2   6   9     2547.54     2609.57     59.84 o 
  -1   6   9     1437.90     1416.70     36.51 o 
   0   6   9     7963.37     8107.80    158.52 o 
   1   6   9     2157.87     2058.33     52.97 o 
   2   6   9       22.47       37.67      7.41 o 
   3   6   9     1011.61      998.32     37.30 o 
   4   6   9     1351.74     1349.93     53.99 o 
   5   6   9      106.87       93.39     18.72 o 
   6   6   9      332.50      294.23     32.06 o 
  -8   7   9     3375.79     3424.84    235.21 o 
  -7   7   9     1652.14     1792.33    115.81 o 
  -6   7   9       13.26      -16.82     26.56 o 
  -5   7   9      543.37      588.41     38.59 o 
  -4   7   9      648.92      706.31     42.95 o 
  -3   7   9        3.60       12.95     12.93 o 
  -2   7   9     1970.47     2036.13     50.95 o 
  -1   7   9      126.43      110.09      9.85 o 
   0   7   9      873.48      834.81     26.52 o 
   1   7   9     1152.65     1249.18     29.92 o 
   2   7   9        0.04        5.35     17.80 o 
   3   7   9     1084.88     1139.01    140.03 o 
   4   7   9      893.46      903.37     60.36 o 
   5   7   9     1325.06     1144.03     83.10 o 
   6   7   9     3298.70     3117.49    153.15 o 
  -7   8   9       27.88       23.29     23.21 o 
  -6   8   9       30.20       -6.86     12.31 o 
  -5   8   9      172.16      190.04     30.76 o 
  -4   8   9     1052.47     1006.88     62.00 o 
  -3   8   9       43.90       80.77     18.54 o 
  -2   8   9     4243.55     4561.16    196.03 o 
  -1   8   9     1181.03     1171.73     47.27 o 
   0   8   9     7622.13     7664.35    312.70 o 
   1   8   9       11.68        4.05     13.24 o 
   2   8   9      269.28      275.71     31.54 o 
   3   8   9        7.50        2.02     16.04 o 
   4   8   9      243.48      251.25     34.50 o 
   5   8   9      246.83      207.40     35.36 o 
  -7   9   9      941.14      808.74     76.17 o 
  -6   9   9      319.84      362.24     47.82 o 
  -5   9   9      113.09      100.99     20.60 o 
  -4   9   9       36.96       55.14     24.46 o 
  -3   9   9       14.53       26.64     15.58 o 
  -2   9   9      463.45      510.99     35.36 o 
  -1   9   9        2.10        9.27     13.40 o 
   0   9   9      979.47     1046.21     59.58 o 
   1   9   9     1296.49     1324.33     79.21 o 
   2   9   9        0.23      -20.48     20.48 o 
   3   9   9       66.77       90.03     21.18 o 
   4   9   9      981.35      932.11     76.72 o 
  -6  10   9      233.33      244.24     36.61 o 
  -5  10   9      160.87      160.59     52.18 o 
  -4  10   9       47.45       34.75     16.45 o 
  -3  10   9       51.21       35.67     19.70 o 
  -2  10   9     1187.89     1304.08     78.58 o 
  -1  10   9     3528.57     3640.42    191.98 o 
   0  10   9     3910.05     4177.59    212.86 o 
   1  10   9      688.46      642.15     53.74 o 
   2  10   9       70.36       73.37     20.56 o 
   3  10   9      253.05      232.17     33.18 o 
  -4  11   9      505.72      460.39     38.12 o 
  -3  11   9      406.15      406.93     58.06 o 
  -2  11   9      413.47      443.94     38.79 o 
  -1  11   9      804.94      716.29     56.78 o 
   0  11   9        1.59       10.83     13.79 o 
   1  11   9       19.07       -1.01     13.86 o 
   1 -16  10     4321.55     4006.17    300.32 o 
   2 -16  10     1809.05     1508.83     92.61 o 
  -2 -15  10        6.85      -22.57     22.57 o 
  -1 -15  10        0.24       -9.85     47.16 o 
   0 -15  10        8.35      -10.43     30.14 o 
   1 -15  10      319.02      376.18     58.49 o 
   2 -15  10      502.70      392.61     56.39 o 
   3 -15  10     1424.34     1201.92    114.14 o 
   4 -15  10       87.79       45.36     24.77 o 
   5 -15  10     2988.50     2652.08    137.09 o 
  -3 -14  10      628.28      532.73     38.09 o 
  -2 -14  10       83.48       65.30     12.80 o 
  -1 -14  10      612.05      522.35     29.20 o 
   0 -14  10      915.18      909.59     46.74 o 
   1 -14  10     4814.51     4896.37    179.95 o 
   2 -14  10       74.16       61.00     15.23 o 
   3 -14  10     1357.75     1328.46     65.72 o 
   4 -14  10       10.59       16.54      9.69 o 
   5 -14  10       92.89       67.85     16.45 o 
   6 -14  10       59.64       52.19     25.41 o 
  -4 -13  10     1221.29     1075.76     57.28 o 
  -3 -13  10     1343.29     1514.64     63.15 o 
  -2 -13  10       74.32       86.54     16.23 o 
  -1 -13  10     2769.08     2918.61     82.89 o 
   0 -13  10      705.62      669.10     30.29 o 
   1 -13  10       54.62       35.80     10.83 o 
   2 -13  10        6.79       13.35      9.36 o 
   3 -13  10     1442.92     1327.90     60.67 o 
   4 -13  10      392.88      326.57     24.49 o 
   5 -13  10     2859.93     2912.66     99.89 o 
   6 -13  10      697.65      663.68     37.14 o 
   7 -13  10        4.51      -20.46     20.61 o 
  -5 -12  10      145.59       97.48     19.07 o 
  -4 -12  10      382.25      373.08     27.31 o 
  -3 -12  10      268.68      264.52     20.55 o 
  -2 -12  10      144.63      148.73     16.27 o 
  -1 -12  10      397.50      349.29     32.31 o 
   0 -12  10      989.51     1107.94     96.81 o 
   1 -12  10     1249.56     1144.56     39.93 o 
   2 -12  10     1499.06     1450.71     48.13 o 
   3 -12  10     2421.82     2511.99    165.03 o 
   4 -12  10     2824.61     2943.37    100.86 o 
   5 -12  10     1280.64     1218.98     47.37 o 
   6 -12  10        3.57       16.63     13.78 o 
   7 -12  10       18.26       19.10     22.35 o 
  -6 -11  10      615.79      618.01     49.46 o 
  -5 -11  10     2434.61     2523.05     94.19 o 
  -4 -11  10     1551.98     1513.14     68.55 o 
  -3 -11  10     3804.24     3950.10    109.14 o 
  -2 -11  10        4.51       28.34      9.37 o 
  -1 -11  10      144.41      153.07     10.54 o 
   0 -11  10     1400.65     1513.09     33.42 o 
   1 -11  10      448.29      436.54     27.35 o 
   2 -11  10       97.68      100.83     13.72 o 
   3 -11  10      746.58      771.19     21.62 o 
   4 -11  10      237.02      206.50     15.92 o 
   5 -11  10     2878.44     2985.41    120.02 o 
   6 -11  10      106.66       77.61     21.89 o 
   7 -11  10        1.05       11.59     13.59 o 
   8 -11  10     1087.78     1052.53     89.73 o 
  -6 -10  10      271.68      239.66     27.24 o 
  -5 -10  10      192.81      178.51     36.40 o 
  -4 -10  10      859.31      907.22     32.70 o 
  -3 -10  10      476.40      448.53     29.77 o 
  -2 -10  10      725.76      721.09     22.80 o 
  -1 -10  10     3347.33     3411.23     62.78 o 
   0 -10  10      808.69      883.92     41.16 o 
   1 -10  10     1046.07     1062.29     26.31 o 
   2 -10  10     1820.79     1981.76     42.76 o 
   3 -10  10     7010.36     7160.44    118.01 o 
   4 -10  10     6064.99     6323.98    188.69 o 
   5 -10  10     4169.09     4052.28    105.95 o 
   6 -10  10      804.53      772.12     49.33 o 
   7 -10  10      369.48      308.24     39.30 o 
   8 -10  10      283.71      219.94     22.18 o 
  -7  -9  10     1090.12     1048.16     69.40 o 
  -6  -9  10        6.06        4.44     15.93 o 
  -5  -9  10     2553.88     2731.20     73.25 o 
  -4  -9  10       88.66       81.46     11.53 o 
  -3  -9  10    12595.58    13153.32    221.96 o 
  -2  -9  10     2146.53     2084.87     46.53 o 
  -1  -9  10     1592.88     1612.69     33.43 o 
   0  -9  10      162.98      154.94     11.80 o 
   1  -9  10     1729.68     1804.78     41.93 o 
   2  -9  10       21.41       -5.57      7.64 o 
   3  -9  10      971.54     1057.95     32.57 o 
   4  -9  10      522.90      510.62     16.91 o 
   5  -9  10     9478.53     9662.47    192.89 o 
   6  -9  10     1620.44     1611.39     44.19 o 
   7  -9  10     1399.26     1422.97     45.01 o 
   8  -9  10        9.09      -14.37     14.37 o 
  -7  -8  10       20.45       45.53     19.10 o 
  -6  -8  10        2.94       22.77     13.07 o 
  -5  -8  10        2.04       -9.66      9.66 o 
  -4  -8  10      875.10      892.03     26.79 o 
  -3  -8  10     2350.78     2326.98     65.70 o 
  -2  -8  10     2201.76     2137.92     64.61 o 
  -1  -8  10     1882.25     1878.16     45.45 o 
   0  -8  10       43.81       49.12      6.44 o 
   1  -8  10     1977.77     1983.49     59.24 o 
   2  -8  10       15.37       16.62     10.35 o 
   3  -8  10     2429.92     2560.94     92.01 o 
   4  -8  10     7537.84     7968.08    180.44 o 
   5  -8  10     3172.26     3355.42     65.13 o 
   6  -8  10     1550.86     1532.10     49.95 o 
   7  -8  10      313.38      300.52     22.50 o 
   8  -8  10      333.37      300.43     22.02 o 
   9  -8  10       62.94       64.83     19.43 o 
  -8  -7  10      506.26      436.96     34.47 o 
  -7  -7  10      158.70      125.86     17.38 o 
  -6  -7  10      456.12      443.57     22.31 o 
  -5  -7  10      874.47      886.46     30.59 o 
  -4  -7  10     3779.96     3944.65     80.49 o 
  -3  -7  10    14309.07    14999.58    275.09 o 
  -2  -7  10     6870.70     7200.16    145.75 o 
  -1  -7  10     1657.98     1828.16     40.60 o 
   0  -7  10      368.75      348.43     15.90 o 
   1  -7  10     4509.41     4594.95     82.24 o 
   2  -7  10      749.22      827.06     24.26 o 
   3  -7  10      710.02      731.56     20.21 o 
   4  -7  10      178.65      163.08     12.63 o 
   5  -7  10    10804.12    11498.28    225.05 o 
   6  -7  10     4181.35     4254.82    108.48 o 
   7  -7  10     5803.93     6027.33    131.39 o 
   8  -7  10      395.82      366.37     24.93 o 
   9  -7  10     3451.19     3125.15    127.15 o 
  -8  -6  10      468.68      494.03     44.16 o 
  -7  -6  10     2728.50     2833.42     91.31 o 
  -6  -6  10      526.41      470.87     23.49 o 
  -5  -6  10      359.15      361.69     29.14 o 
  -4  -6  10      890.82      901.12     38.87 o 
  -3  -6  10      461.45      417.32     19.99 o 
  -2  -6  10     2168.96     2192.35     61.76 o 
  -1  -6  10     1916.90     2036.29     42.30 o 
   0  -6  10      713.89      746.80     20.51 o 
   1  -6  10     1004.73     1054.05     25.80 o 
   2  -6  10       24.99       24.57      6.90 o 
   3  -6  10      634.29      738.72     23.01 o 
   4  -6  10     2030.37     2268.39     50.25 o 
   5  -6  10     3543.73     3680.36     78.41 o 
   6  -6  10      584.34      544.46     35.00 o 
   7  -6  10      212.77      195.62     14.63 o 
   8  -6  10      660.57      631.79     49.01 o 
   9  -6  10      124.37       94.19     19.74 o 
  -8  -5  10      299.47      284.11     43.77 o 
  -7  -5  10      329.44      327.07     28.96 o 
  -6  -5  10      168.36      142.39     13.88 o 
  -5  -5  10      392.96      404.08     22.76 o 
  -4  -5  10     1717.42     1715.34     55.30 o 
  -3  -5  10     7634.24     7791.69    167.17 o 
  -2  -5  10     4100.48     4136.18     74.95 o 
  -1  -5  10     1245.33     1194.87     29.43 o 
   0  -5  10     1008.92      915.11     22.71 o 
   1  -5  10      987.15     1012.23     24.46 o 
   2  -5  10       55.46       59.99      8.27 o 
   3  -5  10        5.41       10.33      8.41 o 
   4  -5  10        2.30       -3.57     11.82 o 
   5  -5  10     8518.33     8714.88    168.09 o 
   6  -5  10     3279.73     3400.50    118.91 o 
   7  -5  10     5747.63     6187.64    119.42 o 
   8  -5  10      252.44      258.29     24.19 o 
   9  -5  10     1716.87     1592.05     74.25 o 
  -9  -4  10     5591.49     5690.64    275.63 o 
  -8  -4  10     1390.30     1359.44     72.00 o 
  -7  -4  10     4984.19     5097.45    167.62 o 
  -6  -4  10      841.61      829.15     33.02 o 
  -5  -4  10     1499.89     1483.36     60.13 o 
  -4  -4  10     4137.83     4140.73     98.07 o 
  -3  -4  10     1189.36     1104.55     31.97 o 
  -2  -4  10       32.31       29.14      6.92 o 
  -1  -4  10    13477.79    13886.37    277.43 o 
   0  -4  10     1022.42     1059.74     24.86 o 
   1  -4  10     7213.88     7752.70    208.25 o 
   2  -4  10     2955.81     2895.71     77.58 o 
   3  -4  10       69.34       81.83      9.52 o 
   4  -4  10     1293.85     1302.73     38.90 o 
   5  -4  10     2457.61     2554.42     79.80 o 
   6  -4  10     3048.74     3060.32     83.60 o 
   7  -4  10        0.19        5.82      7.28 o 
   8  -4  10      579.09      550.05     27.23 o 
   9  -4  10       53.58       17.76     15.96 o 
  -9  -3  10      220.60      194.25     32.41 o 
  -8  -3  10       14.17       41.89     19.30 o 
  -7  -3  10        0.32        0.00     14.90 o 
  -6  -3  10     2419.69     2350.75     84.96 o 
  -5  -3  10     4609.11     4692.52    135.87 o 
  -4  -3  10     2389.72     2333.25     62.44 o 
  -3  -3  10     1757.90     1676.47     38.25 o 
  -2  -3  10     3743.84     3873.33     69.34 o 
  -1  -3  10       13.53       17.64      6.56 o 
   0  -3  10     4686.93     4954.55     93.56 o 
   1  -3  10     2440.75     2687.44     56.04 o 
   2  -3  10      222.19      229.96     13.35 o 
   3  -3  10       92.73       87.60     13.33 o 
   4  -3  10     2028.91     2043.11     54.67 o 
   5  -3  10      729.21      837.52     38.83 o 
   6  -3  10      702.16      641.27     67.95 o 
   7  -3  10      620.62      586.90     33.54 o 
   8  -3  10      938.88      845.11     46.83 o 
   9  -3  10     2069.25     1933.63     84.71 o 
  -9  -2  10     1546.20     1455.29     79.04 o 
  -8  -2  10      346.41      297.11     35.95 o 
  -7  -2  10     3876.81     3976.22    126.91 o 
  -6  -2  10       33.89       35.74     29.09 o 
  -5  -2  10     2769.84     2729.38     90.34 o 
  -4  -2  10     5290.95     5247.42    141.47 o 
  -3  -2  10     2263.30     2222.53     46.84 o 
  -2  -2  10       38.79       38.77      8.00 o 
  -1  -2  10     4099.46     4007.31     94.98 o 
   0  -2  10        0.43        6.45      7.46 o 
   1  -2  10     4298.13     4276.39     99.89 o 
   2  -2  10     1488.86     1675.98     38.75 o 
   3  -2  10     2931.43     2943.47     63.99 o 
   4  -2  10     5812.76     5679.88    148.72 o 
   5  -2  10       15.54        9.31     18.19 o 
   6  -2  10     2692.57     2804.89    137.81 o 
   7  -2  10       79.27       70.90     18.19 o 
   8  -2  10     1152.33     1164.30     42.65 o 
   9  -2  10       31.73        8.81     22.59 o 
  -9  -1  10      203.28      136.67     27.89 o 
  -8  -1  10        0.09       13.16     25.27 o 
  -7  -1  10       12.25       -0.59      7.21 o 
  -6  -1  10     3263.86     3242.94    103.39 o 
  -5  -1  10     4129.08     4224.95    117.90 o 
  -4  -1  10      483.18      451.49     21.46 o 
  -3  -1  10     1363.59     1364.85     33.69 o 
  -2  -1  10     6121.05     6545.45    110.09 o 
  -1  -1  10     3341.40     3266.69     66.24 o 
   0  -1  10     5927.48     6205.16    119.83 o 
   1  -1  10    11187.07    10893.41    194.81 o 
   2  -1  10      132.02      121.21     11.53 o 
   3  -1  10      316.19      314.74     16.91 o 
   4  -1  10     1369.70     1399.17     62.62 o 
   5  -1  10       56.64       29.82     28.23 o 
   6  -1  10      383.02      358.97     38.98 o 
   7  -1  10     1364.13     1358.41     48.81 o 
   8  -1  10     2242.46     2055.53     77.38 o 
  -9   0  10      297.41      263.98     33.90 o 
  -8   0  10      813.29      787.22     59.31 o 
  -7   0  10     5253.27     5138.90    158.36 o 
  -6   0  10     2628.48     2491.03     77.58 o 
  -5   0  10     2811.90     2845.87     87.34 o 
  -4   0  10       82.11       55.55     17.35 o 
  -3   0  10      534.07      520.82     16.79 o 
  -2   0  10       83.67       67.79      8.85 o 
  -1   0  10      578.47      526.28     18.62 o 
   0   0  10      900.83      785.95     23.03 o 
   1   0  10     4609.21     4646.13     90.69 o 
   2   0  10      519.68      578.68     21.89 o 
   3   0  10     6392.31     6654.70    147.25 o 
   4   0  10       12.35       17.38     12.35 o 
   5   0  10      210.10      190.04     21.23 o 
   6   0  10     1449.67     1454.28     49.74 o 
   7   0  10       88.98       88.56     23.96 o 
   8   0  10     4550.15     4761.15    158.41 o 
  -9   1  10       93.58       72.80     34.27 o 
  -8   1  10      156.01      125.41     38.63 o 
  -7   1  10      272.67      253.18     25.09 o 
  -6   1  10      536.61      506.59     25.04 o 
  -5   1  10     2702.88     2605.21     82.53 o 
  -4   1  10      224.32      235.55     16.47 o 
  -3   1  10      192.63      157.02     13.20 o 
  -2   1  10     2293.07     2178.98     43.83 o 
  -1   1  10     2489.10     2313.15     52.42 o 
   0   1  10     6306.91     6256.58    116.28 o 
   1   1  10     3357.09     3339.09     70.61 o 
   2   1  10     1366.55     1433.76     54.50 o 
   3   1  10      203.26      218.69     21.83 o 
   4   1  10       92.61       66.13     17.76 o 
   5   1  10     2890.81     3111.46    166.71 o 
   6   1  10      576.91      580.29     26.66 o 
   7   1  10     1336.77     1397.48    109.47 o 
   8   1  10      787.92      769.90     41.95 o 
  -9   2  10       37.18       22.73     21.45 o 
  -8   2  10     1575.69     1499.14    106.89 o 
  -7   2  10     3859.93     3932.74    126.16 o 
  -6   2  10     7692.11     7482.20    171.33 o 
  -5   2  10     6017.50     5905.77    196.33 o 
  -4   2  10      242.96      196.71     15.22 o 
  -3   2  10     1104.86     1030.58     29.53 o 
  -2   2  10      158.23      203.27     12.65 o 
  -1   2  10      480.94      498.12     21.40 o 
   0   2  10      223.97      228.41     12.61 o 
   1   2  10     2304.29     2399.00     59.10 o 
   2   2  10     9033.71     9495.47    200.31 o 
   3   2  10     5497.93     5544.91    110.40 o 
   4   2  10     1617.01     1600.07     57.60 o 
   5   2  10       61.85       56.26     15.02 o 
   6   2  10     3165.51     3219.29    107.46 o 
   7   2  10        8.15      -24.05     25.72 o 
   8   2  10     2232.13     2150.12     89.32 o 
  -9   3  10      975.71      939.54     61.81 o 
  -8   3  10      221.80      169.88     30.94 o 
  -7   3  10       26.05       12.73     15.14 o 
  -6   3  10      112.03       99.32     25.86 o 
  -5   3  10     4233.68     4057.32    101.60 o 
  -4   3  10      915.01      934.21     33.98 o 
  -3   3  10     4036.71     4180.77     99.14 o 
  -2   3  10       24.22       24.65      8.01 o 
  -1   3  10     4359.14     4278.52     91.01 o 
   0   3  10     4528.59     4702.04     93.62 o 
   1   3  10     2263.77     2337.60     59.92 o 
   2   3  10     4579.20     4499.89    107.15 o 
   3   3  10     1961.66     1919.45     55.85 o 
   4   3  10       27.08       25.26     12.82 o 
   5   3  10      189.98      163.02     23.60 o 
   6   3  10      284.28      218.44     29.90 o 
   7   3  10       15.24       22.04     15.92 o 
  -8   4  10      219.93      124.66     28.95 o 
  -7   4  10     2890.74     2992.74    104.28 o 
  -6   4  10     2513.84     2433.33     83.70 o 
  -5   4  10     6651.69     6903.03    161.01 o 
  -4   4  10      514.08      454.68     23.29 o 
  -3   4  10     3170.82     3224.29     79.73 o 
  -2   4  10      723.92      679.35     22.52 o 
  -1   4  10      231.18      202.80     13.53 o 
   0   4  10     1028.21     1017.04     28.80 o 
   1   4  10     1790.77     1808.77     42.85 o 
   2   4  10     5250.02     5316.75    104.82 o 
   3   4  10     5087.19     5242.63    111.42 o 
   4   4  10     1446.87     1496.20     57.93 o 
   5   4  10     1692.84     1722.48     67.81 o 
   6   4  10       37.74       64.73     25.05 o 
   7   4  10      211.26      155.97     30.17 o 
  -8   5  10       68.46       13.05     31.39 o 
  -7   5  10      171.96      147.00     27.96 o 
  -6   5  10      159.41      129.26     20.83 o 
  -5   5  10     4957.09     5043.81    156.68 o 
  -4   5  10     1379.60     1369.29     44.46 o 
  -3   5  10     8475.76     8939.49    287.39 o 
  -2   5  10     1867.13     1877.32     55.07 o 
  -1   5  10     7915.95     8316.48    155.96 o 
   0   5  10     1152.01     1074.77     29.90 o 
   1   5  10      513.20      538.58     21.03 o 
   2   5  10     3599.60     3640.79     72.54 o 
   3   5  10       21.35       19.26     10.52 o 
   4   5  10      283.89      247.49     23.06 o 
   5   5  10      724.61      816.28     46.20 o 
   6   5  10       78.92       55.31     26.54 o 
  -8   6  10       47.75       70.56     30.45 o 
  -7   6  10      204.44      195.49     36.68 o 
  -6   6  10      231.61      221.87     25.19 o 
  -5   6  10     2365.47     2550.82    218.81 o 
  -4   6  10      994.71     1006.16     37.78 o 
  -3   6  10     2663.62     2834.52     81.32 o 
  -2   6  10        8.20       -1.04     11.88 o 
  -1   6  10      297.74      289.62     16.09 o 
   0   6  10      650.71      666.78     24.08 o 
   1   6  10      671.65      662.65     23.34 o 
   2   6  10      117.88      129.34     16.43 o 
   3   6  10     1392.17     1351.99     61.61 o 
   4   6  10     2569.55     2498.27     92.71 o 
   5   6  10     2590.58     2850.22    172.82 o 
   6   6  10     1020.47      881.72     77.88 o 
  -7   7  10       90.91      167.68     43.38 o 
  -6   7  10       20.45       26.64     32.87 o 
  -5   7  10      614.21      612.79     55.30 o 
  -4   7  10     1562.13     1713.96     87.77 o 
  -3   7  10     3007.24     3081.51    107.27 o 
  -2   7  10     1105.23     1180.77     48.13 o 
  -1   7  10     2729.45     2572.09     74.84 o 
   0   7  10      163.49      171.23     13.87 o 
   1   7  10      139.13      154.16     19.82 o 
   2   7  10     1463.86     1465.41     87.50 o 
   3   7  10       15.53       34.04     22.12 o 
   4   7  10      151.44      185.44     38.79 o 
   5   7  10        8.52       46.73     34.74 o 
  -7   8  10      331.14      285.05     45.25 o 
  -6   8  10       51.94       44.47     32.40 o 
  -5   8  10     1316.48     1371.45     92.99 o 
  -4   8  10      988.15     1108.44     74.30 o 
  -3   8  10     1736.26     1868.73     98.91 o 
  -2   8  10       36.75       46.34     22.04 o 
  -1   8  10       17.53       26.64     17.29 o 
   0   8  10      593.29      562.71     42.37 o 
   1   8  10      155.08      160.52     26.87 o 
   2   8  10       80.27       97.59     29.21 o 
   3   8  10      705.05      723.77     61.53 o 
   4   8  10     1003.45      982.19     82.24 o 
  -6   9  10      108.50      131.55     33.26 o 
  -5   9  10       18.41       -4.75     17.99 o 
  -4   9  10       74.13       81.78     22.20 o 
  -3   9  10     1032.47     1044.42     73.99 o 
  -2   9  10      881.67      876.73     59.50 o 
  -1   9  10     2377.69     2562.83    141.28 o 
   0   9  10      421.06      402.66     38.08 o 
   1   9  10       78.77       75.31     20.79 o 
   2   9  10      247.66      227.96     32.01 o 
   3   9  10      866.03      792.93     70.72 o 
  -5  10  10      120.89      116.99     19.54 o 
  -4  10  10     1459.16     1242.40     94.39 o 
  -3  10  10      554.52      586.77     48.68 o 
  -2  10  10     1288.30     1371.45     80.61 o 
  -1  10  10       26.06       32.40     16.20 o 
   0  10  10      310.36      248.60     32.56 o 
   1  10  10        5.44      -14.56     14.56 o 
   2  10  10       18.05       76.33     28.27 o 
  -3  11  10     1509.47     1517.79    126.09 o 
  -2  11  10     1511.90     1367.32     96.96 o 
  -1  11  10     2991.97     3090.49    173.76 o 
  -1 -15  11      828.60      744.80     43.76 o 
   0 -15  11     3114.01     3057.29    162.31 o 
   1 -15  11     1189.48     1129.37     56.48 o 
   2 -15  11     1877.42     1792.84     81.62 o 
   3 -15  11       79.64       37.97     13.88 o 
   4 -15  11      299.64      231.00     21.76 o 
  -3 -14  11       33.23       31.04     16.44 o 
  -2 -14  11      426.17      429.81     30.95 o 
  -1 -14  11      635.81      616.04     33.09 o 
   0 -14  11      141.68      161.08     20.48 o 
   1 -14  11        1.61       -6.84     14.60 o 
   2 -14  11       39.78       33.08     12.17 o 
   3 -14  11      123.08      129.08     34.89 o 
   4 -14  11      646.73      652.36     72.08 o 
   5 -14  11       21.06       18.11     22.85 o 
  -4 -13  11      237.49      224.40     25.29 o 
  -3 -13  11       24.40       17.22     18.60 o 
  -2 -13  11       58.67       28.40     13.35 o 
  -1 -13  11     1429.30     1408.45     50.70 o 
   0 -13  11     3415.77     3441.64    123.05 o 
   1 -13  11      617.38      625.39     35.16 o 
   2 -13  11     2218.80     2210.26    186.06 o 
   3 -13  11      399.46      393.64     28.28 o 
   4 -13  11      276.93      242.78     24.12 o 
   5 -13  11        0.61      -13.41     13.41 o 
   6 -13  11      303.12      286.99     25.61 o 
  -5 -12  11      819.55      719.59     46.85 o 
  -4 -12  11     2266.98     2151.15     88.82 o 
  -3 -12  11       45.37       42.64     13.95 o 
  -2 -12  11      960.28      985.53     64.03 o 
  -1 -12  11     4679.27     4818.19    128.77 o 
   0 -12  11       56.98       54.29     13.64 o 
   1 -12  11     1134.89     1165.31     68.19 o 
   2 -12  11      763.67      738.68     36.05 o 
   3 -12  11       40.56       28.51     16.40 o 
   4 -12  11     1542.76     1618.17     65.16 o 
   5 -12  11       45.65       43.71     18.13 o 
   6 -12  11      385.08      349.26     27.25 o 
   7 -12  11     2254.18     2072.76     90.23 o 
  -5 -11  11     1106.82     1050.38     53.26 o 
  -4 -11  11      246.65      193.88     20.90 o 
  -3 -11  11       38.88       24.63     25.00 o 
  -2 -11  11       11.52       17.18      9.07 o 
  -1 -11  11      109.05      112.51     17.40 o 
   0 -11  11     1924.82     1942.51     55.65 o 
   1 -11  11     3348.72     3406.74     88.55 o 
   2 -11  11     6635.33     6695.45    139.75 o 
   3 -11  11     8847.78     9181.76    180.29 o 
   4 -11  11     3126.54     3232.50    108.38 o 
   5 -11  11      967.21      953.53     47.53 o 
   6 -11  11       12.71       21.92     12.59 o 
   7 -11  11       45.49        2.86     18.29 o 
  -6 -10  11     2206.05     2213.59     93.67 o 
  -5 -10  11      544.32      534.42     42.03 o 
  -4 -10  11     2975.80     3072.91     76.39 o 
  -3 -10  11      161.43      131.63     12.93 o 
  -2 -10  11     1379.97     1402.81     36.36 o 
  -1 -10  11      586.68      540.05     30.60 o 
   0 -10  11      336.51      291.07     13.73 o 
   1 -10  11      383.49      373.48     15.84 o 
   2 -10  11      864.15      882.22     26.79 o 
   3 -10  11      126.97      123.13     11.27 o 
   4 -10  11     2002.85     2115.40     55.90 o 
   5 -10  11      186.14      154.76     28.18 o 
   6 -10  11      133.05      108.33     14.59 o 
   7 -10  11     2899.35     2857.26    105.60 o 
   8 -10  11      414.62      385.12     30.96 o 
  -7  -9  11      676.39      634.08     56.08 o 
  -6  -9  11     1287.38     1350.33     50.53 o 
  -5  -9  11      129.83      146.43     15.64 o 
  -4  -9  11        2.80       -1.31     10.15 o 
  -3  -9  11      157.90      165.72     16.49 o 
  -2  -9  11     1081.99     1149.10     71.12 o 
  -1  -9  11      147.80      128.88     12.06 o 
   0  -9  11     1712.21     1721.05     39.90 o 
   1  -9  11     3232.00     3390.65     68.13 o 
   2  -9  11    11258.91    12335.97    261.86 o 
   3  -9  11     6049.28     6682.39    173.63 o 
   4  -9  11     6951.00     7557.40    137.04 o 
   5  -9  11     2192.25     2151.23     57.20 o 
   6  -9  11       54.20       39.20     13.61 o 
   7  -9  11       20.17       21.02     16.05 o 
   8  -9  11       20.69      -13.88     13.88 o 
  -7  -8  11       21.48       29.12     18.96 o 
  -6  -8  11     1639.59     1698.49     56.75 o 
  -5  -8  11      521.14      504.45     23.88 o 
  -4  -8  11     5488.55     5728.65    109.86 o 
  -3  -8  11     7115.84     7085.19    170.21 o 
  -2  -8  11     4690.94     4699.27    102.62 o 
  -1  -8  11     3289.35     3248.61     70.28 o 
   0  -8  11      635.54      619.32     20.41 o 
   1  -8  11      398.83      424.82     15.96 o 
   2  -8  11      835.28      804.57     22.57 o 
   3  -8  11     1518.50     1481.75     41.39 o 
   4  -8  11     5514.31     5805.41    108.83 o 
   5  -8  11      489.90      505.18     44.59 o 
   6  -8  11     4775.92     4858.81    120.83 o 
   7  -8  11       61.36       42.40     13.69 o 
   8  -8  11       34.39       36.70     15.02 o 
  -7  -7  11      189.06      192.36     18.65 o 
  -6  -7  11      107.16      114.95     36.37 o 
  -5  -7  11      637.02      615.36     25.65 o 
  -4  -7  11      694.76      690.62     29.31 o 
  -3  -7  11       13.80       14.82     11.10 o 
  -2  -7  11      689.06      673.64     28.17 o 
  -1  -7  11     1757.36     1783.63     46.23 o 
   0  -7  11       46.10       40.86      9.08 o 
   1  -7  11       17.77        5.95      7.16 o 
   2  -7  11     3035.25     3314.84    130.00 o 
   3  -7  11      873.01     1006.78     38.60 o 
   4  -7  11     1972.31     2087.95     46.26 o 
   5  -7  11     3007.04     3162.95     64.93 o 
   6  -7  11      152.28      153.02     15.79 o 
   7  -7  11       84.26       97.53     16.60 o 
   8  -7  11      210.25      138.66     29.26 o 
  -8  -6  11       38.91       27.37     25.02 o 
  -7  -6  11      152.30      118.23     23.69 o 
  -6  -6  11      810.45      674.08     40.91 o 
  -5  -6  11     2470.04     2481.60     90.42 o 
  -4  -6  11     3986.15     4085.09    106.63 o 
  -3  -6  11     7829.48     7757.08    176.72 o 
  -2  -6  11     3399.02     3291.22     85.04 o 
  -1  -6  11     1416.22     1563.95     41.10 o 
   0  -6  11      348.76      395.73     16.55 o 
   1  -6  11     1490.07     1532.57     38.76 o 
   2  -6  11       33.13       32.46     14.38 o 
   3  -6  11      144.53      119.27     12.32 o 
   4  -6  11     1858.17     1907.39     41.61 o 
   5  -6  11     1990.09     1936.50     55.13 o 
   6  -6  11     3492.60     3569.42    156.10 o 
   7  -6  11      551.43      534.83     23.10 o 
   8  -6  11      246.20      237.43     41.65 o 
  -8  -5  11     1879.67     1803.23    100.59 o 
  -7  -5  11      452.41      409.72     34.71 o 
  -6  -5  11      552.88      563.31     36.98 o 
  -5  -5  11     1582.82     1517.39     64.10 o 
  -4  -5  11       71.69       68.07     14.37 o 
  -3  -5  11     1158.27     1066.02     35.45 o 
  -2  -5  11     1275.71     1246.95     35.95 o 
  -1  -5  11     1171.12     1176.39     35.80 o 
   0  -5  11     4202.15     4455.89     82.95 o 
   1  -5  11       25.33       40.09     11.28 o 
   2  -5  11     1180.26     1253.51     37.65 o 
   3  -5  11     2279.35     2251.14     77.43 o 
   4  -5  11     2072.82     2301.76     53.18 o 
   5  -5  11     6008.45     6384.63    182.49 o 
   6  -5  11     2573.50     2612.77     73.37 o 
   7  -5  11      612.72      622.20     27.02 o 
   8  -5  11       71.20       61.79     19.80 o 
  -8  -4  11        4.09       -6.89     20.91 o 
  -7  -4  11       56.52       45.76     25.97 o 
  -6  -4  11      348.40      291.05     33.65 o 
  -5  -4  11      132.59       99.05     17.48 o 
  -4  -4  11     2563.98     2486.10     77.70 o 
  -3  -4  11     1855.77     1924.89     53.67 o 
  -2  -4  11     6240.88     6935.39    181.11 o 
  -1  -4  11     2661.27     2936.32     59.43 o 
   0  -4  11      285.21      275.38     13.16 o 
   1  -4  11        1.95       25.64      8.96 o 
   2  -4  11        0.92       -1.84      8.62 o 
   3  -4  11       81.57       76.88     11.61 o 
   4  -4  11      438.89      422.60     20.86 o 
   5  -4  11        3.84        6.85     13.33 o 
   6  -4  11     4433.13     4480.35    145.18 o 
   7  -4  11      509.72      459.72     23.30 o 
   8  -4  11      174.12      137.13     21.99 o 
  -8  -3  11     1514.36     1499.37     79.47 o 
  -7  -3  11        9.21      -16.36     16.36 o 
  -6  -3  11      390.72      373.04     26.22 o 
  -5  -3  11      124.40      107.50     17.57 o 
  -4  -3  11       68.35       85.41     19.70 o 
  -3  -3  11     5115.27     5035.70    116.46 o 
  -2  -3  11     2437.59     2454.14     53.63 o 
  -1  -3  11      129.90      118.82      9.59 o 
   0  -3  11     4668.15     4580.58     94.35 o 
   1  -3  11       47.19       57.07      8.91 o 
   2  -3  11       51.29       67.84     10.01 o 
   3  -3  11     1689.54     1810.54     51.94 o 
   4  -3  11     2034.31     2176.79     57.44 o 
   5  -3  11    12872.06    13738.11    349.23 o 
   6  -3  11     1733.54     1760.83     67.03 o 
   7  -3  11     2115.17     2247.20     61.63 o 
   8  -3  11      215.38      175.41     19.62 o 
  -8  -2  11        1.57        7.20     27.43 o 
  -7  -2  11      595.51      523.57     35.14 o 
  -6  -2  11      226.76      239.57     25.80 o 
  -5  -2  11     1989.92     1921.37     69.90 o 
  -4  -2  11      261.86      249.77     20.86 o 
  -3  -2  11     2260.62     2192.67     67.44 o 
  -2  -2  11     5199.48     5013.64    112.03 o 
  -1  -2  11     4343.75     3778.26     79.19 o 
   0  -2  11     3915.52     3951.59     81.49 o 
   1  -2  11      183.29      180.86     13.73 o 
   2  -2  11     3167.05     3265.86     73.29 o 
   3  -2  11     2213.62     2301.43     73.74 o 
   4  -2  11       65.14       75.03     19.82 o 
   5  -2  11      804.90      779.45     39.59 o 
   6  -2  11     2036.93     2088.54     79.35 o 
   7  -2  11     1602.91     1641.63     91.13 o 
   8  -2  11      986.32      988.89     41.63 o 
  -9  -1  11     2761.17     2799.75    194.94 o 
  -8  -1  11     1549.38     1518.72     76.82 o 
  -7  -1  11      152.00      141.08     24.03 o 
  -6  -1  11     1758.94     1731.58     64.81 o 
  -5  -1  11       30.84       30.04     13.92 o 
  -4  -1  11      206.11      136.96     20.29 o 
  -3  -1  11     2549.11     2484.27     65.82 o 
  -2  -1  11       12.87        4.62      7.79 o 
  -1  -1  11      262.50      216.97     22.24 o 
   0  -1  11      687.18      733.39     24.98 o 
   1  -1  11        0.63       -0.04      7.27 o 
   2  -1  11      638.25      723.97     28.29 o 
   3  -1  11      207.71      184.34     31.23 o 
   4  -1  11       28.72       17.36     13.69 o 
   5  -1  11     7042.24     7264.14    311.73 o 
   6  -1  11     1376.40     1405.73     59.90 o 
   7  -1  11     2385.80     2408.17     80.86 o 
   8  -1  11      262.61      208.37     33.20 o 
  -9   0  11      325.06      194.25     56.66 o 
  -8   0  11       23.98      -24.57     24.57 o 
  -7   0  11        1.30      -18.85     18.85 o 
  -6   0  11       15.11       29.99     19.32 o 
  -5   0  11       44.72       53.07     16.04 o 
  -4   0  11        2.47        9.50     11.85 o 
  -3   0  11     3285.48     3302.35     92.29 o 
  -2   0  11    10834.66    11381.27    234.39 o 
  -1   0  11     6315.05     6616.16    132.96 o 
   0   0  11     8247.63     9045.91    173.26 o 
   1   0  11     1169.06     1066.48     34.15 o 
   2   0  11     3787.95     3767.25     94.69 o 
   3   0  11       14.54        2.71     13.47 o 
   4   0  11       41.85       33.76     14.17 o 
   5   0  11       29.79       22.33     15.41 o 
   6   0  11     2266.71     2186.72    125.31 o 
   7   0  11     1225.41     1100.62     64.71 o 
   8   0  11     3432.74     3591.48    128.34 o 
  -8   1  11     5832.97     6100.99    228.08 o 
  -7   1  11     1163.55     1159.10     55.70 o 
  -6   1  11     4764.75     4794.12    216.06 o 
  -5   1  11     1391.74     1575.27     61.87 o 
  -4   1  11      197.90      211.79     18.32 o 
  -3   1  11      961.44      917.81     51.87 o 
  -2   1  11        5.83        1.30      7.63 o 
  -1   1  11       56.20       31.09     10.51 o 
   0   1  11     1824.14     1885.40     53.76 o 
   1   1  11      240.20      238.99     25.20 o 
   2   1  11     2436.56     2598.30     67.35 o 
   3   1  11     3701.96     3925.60    112.34 o 
   4   1  11      814.53      784.64     38.63 o 
   5   1  11     2656.93     2644.00     89.21 o 
   6   1  11     2244.73     2214.94     69.73 o 
   7   1  11     2817.10     2874.58    125.86 o 
  -8   2  11      422.24      423.66     88.59 o 
  -7   2  11      315.52      304.32     28.47 o 
  -6   2  11      144.39      101.46     19.29 o 
  -5   2  11        0.13       -2.13     18.27 o 
  -4   2  11      383.66      381.13     22.22 o 
  -3   2  11     1340.97     1405.05     43.72 o 
  -2   2  11     1712.43     1731.84     44.47 o 
  -1   2  11     8378.22     8572.35    211.22 o 
   0   2  11      660.60      587.22     28.20 o 
   1   2  11     4241.73     4329.50    142.17 o 
   2   2  11     3826.06     3939.60     96.22 o 
   3   2  11     1720.12     1668.50     63.40 o 
   4   2  11      511.10      442.48     28.17 o 
   5   2  11        9.35       12.08     14.98 o 
   6   2  11     2239.36     2185.62     96.78 o 
   7   2  11      583.90      601.28     47.28 o 
  -8   3  11     3743.81     4020.11    158.50 o 
  -7   3  11     1724.20     1679.52     76.80 o 
  -6   3  11     8416.38     8923.31    236.70 o 
  -5   3  11     1701.67     1655.26     63.30 o 
  -4   3  11     1899.25     1889.07     68.51 o 
  -3   3  11     2494.65     2560.15     70.08 o 
  -2   3  11      703.42      689.89     37.32 o 
  -1   3  11      570.57      551.37     21.00 o 
   0   3  11     3347.09     3389.59     71.33 o 
   1   3  11     2315.06     2441.46     72.61 o 
   2   3  11     4884.19     4959.90    121.79 o 
   3   3  11     3937.27     3699.88     97.73 o 
   4   3  11     1848.05     1861.37     68.04 o 
   5   3  11     3149.74     3183.92    110.20 o 
   6   3  11      472.97      383.81     34.01 o 
   7   3  11     1053.94     1010.13     53.17 o 
  -8   4  11       84.16       87.50     30.38 o 
  -7   4  11       87.46       48.10     33.65 o 
  -6   4  11       31.17       36.03     16.51 o 
  -5   4  11      526.96      540.05     38.94 o 
  -4   4  11     5858.51     5985.48    159.08 o 
  -3   4  11       23.36       17.48     12.49 o 
  -2   4  11     3495.17     3610.09    116.14 o 
  -1   4  11     1154.10     1092.89     47.00 o 
   0   4  11      334.96      319.70     22.75 o 
   1   4  11     4551.16     4638.00     99.50 o 
   2   4  11     4371.96     4382.04     94.00 o 
   3   4  11      937.70     1010.54     43.88 o 
   4   4  11      220.19      227.97     27.39 o 
   5   4  11      121.26      106.53     21.46 o 
   6   4  11       90.02       74.23     25.43 o 
  -8   5  11      913.47      755.62     78.27 o 
  -7   5  11       95.33       49.77     20.15 o 
  -6   5  11     5694.75     6239.10    235.56 o 
  -5   5  11      601.27      650.33     79.21 o 
  -4   5  11     2534.39     2707.26     99.49 o 
  -3   5  11      151.62      154.71     17.10 o 
  -2   5  11     1263.27     1303.64     42.22 o 
  -1   5  11      203.01      168.65     13.26 o 
   0   5  11     1067.77     1032.37     32.27 o 
   1   5  11      223.07      206.11     14.49 o 
   2   5  11     1307.20     1284.48     43.64 o 
   3   5  11      302.39      271.43     50.43 o 
   4   5  11     3601.19     3698.69    125.58 o 
   5   5  11       43.01       12.64     17.84 o 
   6   5  11      194.74      172.04     38.79 o 
  -7   6  11      170.36      138.01     43.30 o 
  -6   6  11       58.60       42.29     26.48 o 
  -5   6  11      789.92      771.81     41.94 o 
  -4   6  11     4346.24     4263.47    351.68 o 
  -3   6  11      546.45      597.99     37.13 o 
  -2   6  11      188.57      105.65     16.44 o 
  -1   6  11      178.05      169.63     16.14 o 
   0   6  11      252.16      204.10     24.39 o 
   1   6  11     1717.00     1715.36     62.77 o 
   2   6  11      641.62      589.33     34.87 o 
   3   6  11      768.92      736.73     39.56 o 
   4   6  11      232.93      181.70     34.58 o 
   5   6  11       34.65       51.01     29.13 o 
  -7   7  11      133.24       86.37     37.38 o 
  -6   7  11     2722.62     3093.53    183.18 o 
  -5   7  11     4723.67     5112.11    275.40 o 
  -4   7  11     2344.00     2355.27    121.89 o 
  -3   7  11        7.23        2.34     18.85 o 
  -2   7  11      179.03      132.17     26.32 o 
  -1   7  11      261.12      237.19     22.00 o 
   0   7  11       22.55       12.77     18.15 o 
   1   7  11      552.10      580.08     47.04 o 
   2   7  11      206.43      166.98     29.60 o 
   3   7  11     1434.86     1371.45     95.10 o 
   4   7  11     3270.87     3282.63    198.29 o 
  -6   8  11      147.46       90.58     40.89 o 
  -5   8  11      129.06      152.81     34.50 o 
  -4   8  11      652.80      522.44     53.58 o 
  -3   8  11       34.64       70.56     28.12 o 
  -2   8  11      107.27      113.09     29.67 o 
  -1   8  11      152.19      203.35     31.85 o 
   0   8  11      394.14      403.75     42.60 o 
   1   8  11      902.83      870.11     67.52 o 
   2   8  11     1628.15     1731.43    113.79 o 
   3   8  11     1116.33     1205.25     92.99 o 
  -5   9  11     3984.01     4173.93    270.41 o 
  -4   9  11     1456.40     1519.97    106.62 o 
  -3   9  11      155.18      158.41     30.22 o 
  -2   9  11       55.66       34.35     20.25 o 
  -1   9  11      329.11      250.40     31.78 o 
   0   9  11      167.82      122.12     25.31 o 
   1   9  11       35.47       40.11     20.87 o 
   2   9  11      156.85       72.43     24.69 o 
  -3  10  11        5.27       26.95     20.56 o 
  -2  10  11     1799.53     1752.38    123.83 o 
  -1  10  11       13.17       14.17     17.21 o 
   0  10  11      211.98      167.68     28.89 o 
   0 -15  12      386.55      351.30     98.48 o 
   1 -15  12       94.27       92.96     18.07 o 
   2 -15  12      120.44      103.83     17.01 o 
   3 -15  12       15.96       38.29     24.03 o 
  -2 -14  12      298.38      256.64     24.85 o 
  -1 -14  12      216.11      198.04     24.45 o 
   0 -14  12      238.06      192.76     28.35 o 
   1 -14  12     2761.53     2849.83    118.02 o 
   2 -14  12       20.18       21.89      9.60 o 
   3 -14  12       51.42        8.06     20.56 o 
   4 -14  12     1149.93     1184.62     64.61 o 
   5 -14  12      364.87      317.23     27.51 o 
  -3 -13  12      137.84      104.83     21.19 o 
  -2 -13  12     1265.58     1252.44     88.30 o 
  -1 -13  12     1328.38     1374.68     68.92 o 
   0 -13  12     1865.23     1876.11     83.98 o 
   1 -13  12       94.73      102.71     15.54 o 
   2 -13  12      202.23      180.43     30.49 o 
   3 -13  12      313.10      259.24     54.36 o 
   4 -13  12     1403.88     1441.31     74.96 o 
   5 -13  12      195.10      169.23     41.82 o 
   6 -13  12      886.46      841.16     51.30 o 
  -4 -12  12      376.86      343.59     30.12 o 
  -3 -12  12      746.25      702.08     37.65 o 
  -2 -12  12        3.93        5.23     15.55 o 
  -1 -12  12     1612.52     1600.34     63.54 o 
   0 -12  12      629.96      605.60     34.32 o 
   1 -12  12     7858.90     8614.76    241.12 o 
   2 -12  12     1349.73     1370.62     91.63 o 
   3 -12  12       53.13       76.30     16.98 o 
   4 -12  12      104.83      135.25     23.45 o 
   5 -12  12       48.95       31.60     23.83 o 
   6 -12  12      108.28       67.11     28.84 o 
  -5 -11  12      751.55      650.54     43.18 o 
  -4 -11  12       25.63       -7.50     14.25 o 
  -3 -11  12      151.53      130.36     18.00 o 
  -2 -11  12      987.65      993.95     67.02 o 
  -1 -11  12      692.31      684.95     41.31 o 
   0 -11  12     6057.75     6287.97    146.46 o 
   1 -11  12      573.37      545.61     22.29 o 
   2 -11  12      159.73      143.67     13.51 o 
   3 -11  12     1112.91     1105.92     39.91 o 
   4 -11  12      679.88      630.88     37.66 o 
   5 -11  12        1.35      -12.84     12.84 o 
   6 -11  12     1338.26     1226.27     66.29 o 
   7 -11  12     1544.15     1574.24     76.06 o 
  -6 -10  12      406.46      356.12     30.58 o 
  -5 -10  12      365.75      298.06     25.88 o 
  -4 -10  12       73.76       67.52     16.17 o 
  -3 -10  12      756.18      735.57     31.27 o 
  -2 -10  12      614.25      579.56     27.65 o 
  -1 -10  12      775.16      708.46     28.98 o 
   0 -10  12     2352.23     2367.13     55.93 o 
   1 -10  12     9641.86    10397.76    184.99 o 
   2 -10  12     4544.56     4883.47     90.95 o 
   3 -10  12     5149.33     5474.75    106.24 o 
   4 -10  12     1040.97     1075.57     41.25 o 
   5 -10  12     1507.00     1472.43     51.81 o 
   6 -10  12      618.80      603.84     42.49 o 
   7 -10  12      313.66      272.45     27.64 o 
  -6  -9  12     1596.94     1617.80     72.08 o 
  -5  -9  12     1114.30     1091.35     43.67 o 
  -4  -9  12      372.15      337.77     22.79 o 
  -3  -9  12     2583.50     2582.78     66.74 o 
  -2  -9  12       30.76       14.46      8.99 o 
  -1  -9  12       19.38        3.90     10.85 o 
   0  -9  12     2184.49     2236.89     49.78 o 
   1  -9  12       46.86       47.21     10.18 o 
   2  -9  12       21.48       19.36      9.36 o 
   3  -9  12      796.82      784.75     23.42 o 
   4  -9  12      889.07      857.71     30.36 o 
   5  -9  12      891.63      877.04     42.83 o 
   6  -9  12      194.05      133.20     20.91 o 
   7  -9  12       80.42       56.43     14.12 o 
   8  -9  12     2297.71     2241.39    133.30 o 
  -7  -8  12     1183.02     1142.16    109.43 o 
  -6  -8  12      528.61      496.93     31.80 o 
  -5  -8  12       67.43       70.73     24.29 o 
  -4  -8  12      289.44      266.78     19.39 o 
  -3  -8  12       57.07       55.85     17.38 o 
  -2  -8  12      320.85      260.31     25.81 o 
  -1  -8  12       49.72       38.29     12.04 o 
   0  -8  12      860.14      942.66     31.78 o 
   1  -8  12    12913.04    13661.66    361.75 o 
   2  -8  12     1364.12     1387.70     34.19 o 
   3  -8  12     2332.82     2460.18     83.94 o 
   4  -8  12     1475.27     1478.16     32.26 o 
   5  -8  12      749.53      732.89     31.59 o 
   6  -8  12        9.76        8.64     18.93 o 
   7  -8  12      448.64      359.22     31.93 o 
   8  -8  12       49.09       26.95     19.02 o 
  -7  -7  12     1742.32     1704.23     71.26 o 
  -6  -7  12      842.82      818.48     44.30 o 
  -5  -7  12     2729.18     2715.58     99.72 o 
  -4  -7  12     2227.20     2297.45     77.54 o 
  -3  -7  12     4767.45     4944.60    121.23 o 
  -2  -7  12     4710.63     4820.44    123.29 o 
  -1  -7  12        7.39       25.72     12.26 o 
   0  -7  12     2337.07     2380.40     56.04 o 
   1  -7  12       46.51       57.25     10.20 o 
   2  -7  12      990.02      982.79     31.31 o 
   3  -7  12      771.18      811.73     35.25 o 
   4  -7  12      289.68      274.35     21.87 o 
   5  -7  12     2752.15     2639.91     72.73 o 
   6  -7  12     1912.26     1925.42     62.05 o 
   7  -7  12       10.03      -12.35     12.35 o 
   8  -7  12     1217.24     1086.62     58.79 o 
  -7  -6  12       20.20      -13.04     62.89 o 
  -6  -6  12     1129.86     1108.34     53.21 o 
  -5  -6  12      103.69       85.83     33.65 o 
  -4  -6  12     3135.35     3249.17    101.22 o 
  -3  -6  12        0.95        2.56     14.53 o 
  -2  -6  12      356.77      322.24     19.69 o 
  -1  -6  12      299.31      291.47     19.48 o 
   0  -6  12      122.21       91.08     12.60 o 
   1  -6  12     1422.02     1598.47     42.03 o 
   2  -6  12      296.98      343.14     25.75 o 
   3  -6  12     1618.57     1458.68     46.15 o 
   4  -6  12     3839.40     3815.11     92.16 o 
   5  -6  12     2215.98     2198.37     63.41 o 
   6  -6  12      526.26      516.22     26.67 o 
   7  -6  12      245.96      192.97     20.34 o 
   8  -6  12      288.84      235.70     24.66 o 
  -8  -5  12      699.47      581.14     47.99 o 
  -7  -5  12     1453.00     1422.97     75.14 o 
  -6  -5  12      604.17      584.94     37.66 o 
  -5  -5  12     2908.78     2853.94     93.81 o 
  -4  -5  12     5098.02     5307.52    158.14 o 
  -3  -5  12     6458.33     6419.62    167.58 o 
  -2  -5  12      696.97      619.58     26.95 o 
  -1  -5  12        2.81       19.09     10.60 o 
   0  -5  12     6431.00     6665.00    131.78 o 
   1  -5  12       47.88       45.64     12.93 o 
   2  -5  12      642.06      699.29     38.56 o 
   3  -5  12      214.05      169.95     25.83 o 
   4  -5  12      440.16      421.96     30.39 o 
   5  -5  12     1261.47     1314.80     54.93 o 
   6  -5  12      290.30      210.77     20.15 o 
   7  -5  12       26.86       13.43     10.84 o 
   8  -5  12     1485.90     1433.28     66.14 o 
  -8  -4  12      370.39      347.75     38.45 o 
  -7  -4  12      128.25      105.73     23.42 o 
  -6  -4  12     1674.97     1702.65     71.64 o 
  -5  -4  12     2138.10     2073.99     87.70 o 
  -4  -4  12     8539.85     8863.08    235.68 o 
  -3  -4  12      473.29      447.53     31.15 o 
  -2  -4  12       10.31       -0.16      8.86 o 
  -1  -4  12     3046.60     3060.82     71.18 o 
   0  -4  12      127.83      123.52     11.78 o 
   1  -4  12       41.27       58.25     11.00 o 
   2  -4  12     2649.59     2834.28     72.33 o 
   3  -4  12     1429.63     1428.96     51.42 o 
   4  -4  12    10070.56    10440.99    270.10 o 
   5  -4  12     5582.16     5967.12    172.08 o 
   6  -4  12     2813.83     2811.98    101.50 o 
   7  -4  12      705.82      669.45     51.00 o 
   8  -4  12        0.89      -16.99     16.99 o 
  -8  -3  12        1.38       -4.12     35.09 o 
  -7  -3  12      734.52      718.75     56.78 o 
  -6  -3  12        9.96       26.21     16.77 o 
  -5  -3  12     1764.33     1787.98     64.23 o 
  -4  -3  12     1398.44     1443.70     53.90 o 
  -3  -3  12     8561.37     8445.56    294.91 o 
  -2  -3  12     1488.90     1576.17     54.84 o 
  -1  -3  12     2568.05     2783.69     70.99 o 
   0  -3  12        0.67       -1.06      9.03 o 
   1  -3  12      994.28      990.94     35.15 o 
   2  -3  12     1200.91     1095.51     43.12 o 
   3  -3  12       64.29       76.86     15.71 o 
   4  -3  12     5099.87     5199.30    122.36 o 
   5  -3  12      981.45      904.68     44.49 o 
   6  -3  12      115.00      118.98     22.57 o 
   7  -3  12      334.71      316.42     23.99 o 
   8  -3  12      105.09       98.38     21.24 o 
  -8  -2  12       23.26       16.71     21.38 o 
  -7  -2  12      136.63      123.50     24.22 o 
  -6  -2  12      554.39      465.36     37.44 o 
  -5  -2  12      266.68      216.11     21.71 o 
  -4  -2  12     5153.82     4930.21    138.56 o 
  -3  -2  12      201.70      201.64     23.51 o 
  -2  -2  12        3.94       16.73     20.25 o 
  -1  -2  12      298.00      278.98     23.67 o 
   0  -2  12        0.42        6.20      9.69 o 
   1  -2  12     2826.58     2975.63     89.32 o 
   2  -2  12     1188.58     1061.00     41.09 o 
   3  -2  12     1920.83     1960.72     66.40 o 
   4  -2  12    10631.83    11488.81    246.32 o 
   5  -2  12     3169.00     3287.32    105.22 o 
   6  -2  12     6007.26     6335.32    199.01 o 
   7  -2  12        2.82       13.35     15.41 o 
   8  -2  12      402.51      325.79     28.90 o 
  -8  -1  12        9.68       27.83     42.21 o 
  -7  -1  12      257.66      167.11     31.60 o 
  -6  -1  12        2.56       -9.07     26.68 o 
  -5  -1  12      291.40      341.57     28.39 o 
  -4  -1  12     2983.22     3040.01     94.51 o 
  -3  -1  12     8169.89     8486.73    218.04 o 
  -2  -1  12    12492.01    12643.02    312.65 o 
  -1  -1  12     4580.18     4602.52    112.02 o 
   0  -1  12      858.36      927.02     33.59 o 
   1  -1  12     3082.52     3000.48     76.37 o 
   2  -1  12      672.98      647.24     34.74 o 
   3  -1  12      208.64      206.00     25.12 o 
   4  -1  12     1903.98     1859.08     68.07 o 
   5  -1  12      949.02      894.42     45.99 o 
   6  -1  12     1346.30     1452.55     85.09 o 
   7  -1  12     2056.98     2097.08     77.20 o 
   8  -1  12      250.72      152.81     42.06 o 
  -8   0  12      500.27      476.42     66.67 o 
  -7   0  12     1941.09     1814.35     79.20 o 
  -6   0  12       70.99      -22.39     22.39 o 
  -5   0  12      163.24      151.33     24.74 o 
  -4   0  12     2211.09     2151.68     70.43 o 
  -3   0  12      835.22      810.15     58.10 o 
  -2   0  12        8.97       17.35     14.43 o 
  -1   0  12       14.96       17.09     10.38 o 
   0   0  12        8.13       20.42     10.32 o 
   1   0  12       34.97       43.02     13.43 o 
   2   0  12      283.48      249.54     32.44 o 
   3   0  12      626.98      596.86     53.82 o 
   4   0  12     3354.93     3435.78    109.72 o 
   5   0  12     2767.94     2889.36     98.60 o 
   6   0  12     1723.02     1753.14     74.26 o 
   7   0  12      543.28      457.41     40.42 o 
  -8   1  12      244.71      154.91     64.64 o 
  -7   1  12        0.54       16.67     18.22 o 
  -6   1  12      199.79      191.42     24.10 o 
  -5   1  12        1.06       -9.36     14.27 o 
  -4   1  12     3694.42     3689.45    107.86 o 
  -3   1  12     4209.83     4343.83    120.95 o 
  -2   1  12     9082.54     9461.43    211.99 o 
  -1   1  12     4351.30     4340.21    111.09 o 
   0   1  12     2676.03     2609.00     69.78 o 
   1   1  12     2371.18     2462.26     71.67 o 
   2   1  12     1049.31     1043.75     47.15 o 
   3   1  12       11.36       33.33     25.78 o 
   4   1  12       35.90       41.91     16.24 o 
   5   1  12      776.11      777.56     46.18 o 
   6   1  12      271.13      238.02     33.33 o 
   7   1  12      925.82      738.66     55.14 o 
  -8   2  12     1568.46     1422.95     83.33 o 
  -7   2  12     4979.91     5072.31    195.35 o 
  -6   2  12      383.26      328.63     27.30 o 
  -5   2  12      289.01      283.09     26.47 o 
  -4   2  12     2731.07     2826.13     94.35 o 
  -3   2  12       18.50       -0.23      6.79 o 
  -2   2  12     1347.03     1437.41     67.00 o 
  -1   2  12     1369.77     1471.78     52.08 o 
   0   2  12       46.76        6.45     13.33 o 
   1   2  12     2663.13     2781.05     77.18 o 
   2   2  12     1270.38     1350.01     55.80 o 
   3   2  12      514.05      540.59     32.64 o 
   4   2  12      769.27      802.69     65.62 o 
   5   2  12     1252.63     1276.48     69.71 o 
   6   2  12     1600.15     1854.99     87.52 o 
   7   2  12      265.41      181.73     60.16 o 
  -8   3  12      283.59      205.25     58.14 o 
  -7   3  12       28.11        7.09     27.33 o 
  -6   3  12       36.33       45.70     34.93 o 
  -5   3  12       22.44        0.88     21.11 o 
  -4   3  12       36.56       38.02     15.54 o 
  -3   3  12      219.76      184.15     18.71 o 
  -2   3  12     3743.56     3895.68    143.40 o 
  -1   3  12     5258.38     5402.86    129.69 o 
   0   3  12     8007.34     8100.22    169.68 o 
   1   3  12     2334.05     2327.20     56.00 o 
   2   3  12     1246.81     1230.37     49.77 o 
   3   3  12      301.78      279.45     30.24 o 
   4   3  12      132.63      148.82     62.07 o 
   5   3  12       67.92       48.29     20.33 o 
   6   3  12      134.62       82.84     37.85 o 
  -7   4  12     3232.29     3277.70    146.66 o 
  -6   4  12      293.16      292.82     68.85 o 
  -5   4  12     2109.47     2279.05     84.76 o 
  -4   4  12     1011.14     1132.91     64.84 o 
  -3   4  12      193.69      202.90     25.49 o 
  -2   4  12     1187.95     1134.18     40.01 o 
  -1   4  12      500.93      520.13     36.46 o 
   0   4  12      104.60       95.84     11.99 o 
   1   4  12     1240.63     1238.48     38.61 o 
   2   4  12      230.06      225.71     22.81 o 
   3   4  12     2429.78     2365.95     83.47 o 
   4   4  12      774.90      736.67     48.44 o 
   5   4  12        0.09      -17.99     17.99 o 
   6   4  12     2173.86     2001.27    169.20 o 
  -7   5  12       95.26       84.81     31.85 o 
  -6   5  12      111.54      125.24     29.75 o 
  -5   5  12      594.43      555.34     37.45 o 
  -4   5  12      359.56      377.52     44.32 o 
  -3   5  12      193.15      208.96     40.34 o 
  -2   5  12      541.42      475.10     38.93 o 
  -1   5  12     3144.59     3172.29     92.80 o 
   0   5  12     3177.84     3246.85    179.29 o 
   1   5  12     3615.28     3584.21    115.71 o 
   2   5  12      357.54      299.96     29.28 o 
   3   5  12      196.88      204.86     24.48 o 
   4   5  12      220.94      211.91     81.74 o 
   5   5  12      482.61      406.01     55.14 o 
  -6   6  12     1011.79     1182.11     94.01 o 
  -5   6  12     1428.38     1561.64    103.66 o 
  -4   6  12       79.69       34.96     16.15 o 
  -3   6  12        0.45       17.49     14.91 o 
  -2   6  12      302.12      350.37     27.20 o 
  -1   6  12      228.91      208.05     32.52 o 
   0   6  12      650.82      585.93     36.76 o 
   1   6  12      120.44      100.53     23.70 o 
   2   6  12      260.14      228.88     49.53 o 
   3   6  12     1535.57     1577.06    104.21 o 
   4   6  12       36.14       22.27     28.19 o 
  -6   7  12      145.39       41.90     29.60 o 
  -5   7  12      230.31      229.60     38.94 o 
  -4   7  12       27.04        9.74     22.12 o 
  -3   7  12        3.78       -3.50     19.86 o 
  -2   7  12      638.41      570.65     52.03 o 
  -1   7  12     1760.91     1773.48     91.67 o 
   0   7  12     2557.60     2802.71    156.62 o 
   1   7  12     2157.56     2172.09    122.28 o 
   2   7  12      979.57     1071.60     76.72 o 
   3   7  12      420.28      371.89     45.17 o 
  -5   8  12     3144.33     3366.28    236.38 o 
  -4   8  12     1434.56     1392.24    102.03 o 
  -3   8  12      203.51      181.70     39.88 o 
  -2   8  12      341.32      320.02     37.93 o 
  -1   8  12      465.74      387.08     38.40 o 
   0   8  12      218.51      212.23     31.70 o 
   1   8  12        2.74       21.50     29.75 o 
   2   8  12      261.39      272.05     41.43 o 
  -3   9  12      759.80      767.93     74.22 o 
  -2   9  12      528.83      502.19     53.82 o 
  -1   9  12       70.85       53.90     30.30 o 
   0   9  12     2177.22     2203.40    146.73 o 
  -1 -14  13     1525.10     1484.70     91.38 o 
   0 -14  13      781.07      772.37     68.30 o 
   1 -14  13      490.14      490.08     38.56 o 
   2 -14  13        6.08       20.98     13.79 o 
   3 -14  13      501.56      456.08     43.34 o 
   4 -14  13      181.72      172.19     56.74 o 
  -3 -13  13      203.14      199.56     29.76 o 
  -2 -13  13     1102.17     1005.13    120.95 o 
  -1 -13  13      126.23      150.58     24.47 o 
   0 -13  13     2558.90     2704.90    117.39 o 
   1 -13  13        2.41        7.84     17.33 o 
   2 -13  13        2.32       19.33     15.23 o 
   3 -13  13     2342.59     2329.90    104.28 o 
   4 -13  13      487.40      383.71     33.08 o 
   5 -13  13      295.96      285.09     32.34 o 
  -4 -12  13      513.17      496.54     37.09 o 
  -3 -12  13     1751.45     1654.41     89.45 o 
  -2 -12  13     3310.16     3571.44    139.39 o 
  -1 -12  13     3307.70     3484.63    140.53 o 
   0 -12  13      578.99      626.43     36.90 o 
   1 -12  13      918.15      896.74     47.04 o 
   2 -12  13     1002.98     1148.22     52.69 o 
   3 -12  13      922.91      923.44     64.10 o 
   4 -12  13       94.25       45.24     26.60 o 
   5 -12  13     1280.82     1190.41     67.34 o 
   6 -12  13     1661.98     1644.34     94.90 o 
  -5 -11  13      231.25      166.20     46.81 o 
  -4 -11  13      425.61      385.01     34.58 o 
  -3 -11  13      154.53      119.54     21.10 o 
  -2 -11  13     1787.14     1830.33     74.75 o 
  -1 -11  13       22.21        1.07     17.99 o 
   0 -11  13     7713.81     8088.95    190.57 o 
   1 -11  13     1008.97      966.56     37.86 o 
   2 -11  13     2137.08     2163.23     66.57 o 
   3 -11  13        0.24        4.62     19.67 o 
   4 -11  13       54.10       59.42     28.43 o 
   5 -11  13      218.17      193.01     24.60 o 
   6 -11  13      202.92      199.62     25.95 o 
  -5 -10  13      609.38      516.33     42.94 o 
  -4 -10  13       64.23       37.92     14.94 o 
  -3 -10  13      259.68      260.83     21.90 o 
  -2 -10  13      815.71      760.56     33.94 o 
  -1 -10  13     3542.53     3497.55     99.57 o 
   0 -10  13      362.46      364.98     21.64 o 
   1 -10  13      403.48      375.05     32.52 o 
   2 -10  13      246.39      224.84     26.20 o 
   3 -10  13       63.86       68.46     16.43 o 
   4 -10  13       71.94       51.84     15.05 o 
   5 -10  13      374.65      324.35     40.41 o 
   6 -10  13      583.37      525.39     38.80 o 
   7 -10  13     1403.91     1353.49     70.37 o 
  -6  -9  13      612.28      492.82     34.89 o 
  -5  -9  13        0.07      -12.11     16.09 o 
  -4  -9  13       36.88       41.51     14.49 o 
  -3  -9  13      373.67      352.93     23.12 o 
  -2  -9  13      215.07      189.45     17.37 o 
  -1  -9  13      612.86      525.40     28.63 o 
   0  -9  13     6328.71     6383.15    136.39 o 
   1  -9  13     4101.71     4291.88    107.46 o 
   2  -9  13     5360.07     5661.65    108.82 o 
   3  -9  13      599.38      579.39     21.88 o 
   4  -9  13      501.30      483.50     28.18 o 
   5  -9  13     1166.32     1111.89     43.95 o 
   6  -9  13      357.68      342.60     25.33 o 
   7  -9  13      861.34      825.64     56.74 o 
  -6  -8  13     1990.39     1801.85     80.55 o 
  -5  -8  13      599.25      605.01     62.43 o 
  -4  -8  13     1667.58     1635.83     64.62 o 
  -3  -8  13       10.18        7.53     18.03 o 
  -2  -8  13       10.31       -7.63     15.24 o 
  -1  -8  13     1536.69     1660.53     52.49 o 
   0  -8  13     3083.14     3352.05     87.65 o 
   1  -8  13     2752.82     2991.12     74.14 o 
   2  -8  13        0.40       -3.53      7.94 o 
   3  -8  13      130.72      146.72     11.91 o 
   4  -8  13      776.78      768.06     27.35 o 
   5  -8  13        5.92      -15.87     20.25 o 
   6  -8  13       40.03       57.37     16.27 o 
   7  -8  13      215.08      199.84     19.22 o 
  -7  -7  13     1160.30     1002.08     68.03 o 
  -6  -7  13      523.03      444.67     47.59 o 
  -5  -7  13      410.91      354.41     34.43 o 
  -4  -7  13      421.52      388.94     32.63 o 
  -3  -7  13      120.28      122.01     17.44 o 
  -2  -7  13        0.14      -10.13     10.13 o 
  -1  -7  13       62.70       50.18     14.64 o 
   0  -7  13     2352.61     2619.38     70.84 o 
   1  -7  13     1788.63     1940.74     51.08 o 
   2  -7  13     1178.49     1256.60     38.41 o 
   3  -7  13      324.06      386.56     20.32 o 
   4  -7  13      177.77      163.30     15.01 o 
   5  -7  13       53.96       35.45     13.35 o 
   6  -7  13      571.31      513.41     29.65 o 
   7  -7  13      856.41      803.57     61.92 o 
  -7  -6  13      185.20      164.15    112.97 o 
  -6  -6  13     3167.92     3262.78    140.77 o 
  -5  -6  13     1095.33     1031.93     50.67 o 
  -4  -6  13     1699.55     1615.91     63.37 o 
  -3  -6  13        1.56      -12.66     12.66 o 
  -2  -6  13       25.00       36.98     13.67 o 
  -1  -6  13     5395.36     5692.48    134.11 o 
   0  -6  13     1864.42     1933.22     54.83 o 
   1  -6  13    10694.80    11339.47    220.78 o 
   2  -6  13      460.45      429.48     23.57 o 
   3  -6  13      995.07     1125.73     46.81 o 
   4  -6  13      376.72      361.99     26.64 o 
   5  -6  13        0.49        6.00     11.14 o 
   6  -6  13      112.89       88.94     15.25 o 
   7  -6  13      579.68      517.58     34.03 o 
  -7  -5  13     3040.47     3088.23    140.26 o 
  -6  -5  13     1378.67     1261.52     63.71 o 
  -5  -5  13     3974.99     3808.72    127.85 o 
  -4  -5  13      934.64      980.23     45.65 o 
  -3  -5  13      168.78      152.45     20.18 o 
  -2  -5  13      393.91      439.81     36.18 o 
  -1  -5  13      236.44      188.79     18.38 o 
   0  -5  13      156.84      111.22     17.64 o 
   1  -5  13     2199.54     2313.94     57.12 o 
   2  -5  13      925.77     1063.48     58.26 o 
   3  -5  13     3665.38     4029.22    117.74 o 
   4  -5  13     1162.45     1269.62     52.69 o 
   5  -5  13     1459.08     1405.67     61.41 o 
   6  -5  13       82.78       44.45     13.94 o 
   7  -5  13      831.94      710.69     39.86 o 
  -7  -4  13        5.38      -27.51     27.51 o 
  -6  -4  13     1929.26     1951.99     79.27 o 
  -5  -4  13     2763.37     2901.29     95.65 o 
  -4  -4  13     3925.00     3820.58    118.29 o 
  -3  -4  13       53.10       62.91     19.39 o 
  -2  -4  13     2348.79     2161.35     74.29 o 
  -1  -4  13     1724.60     1842.81     63.51 o 
   0  -4  13        0.89       24.32     17.98 o 
   1  -4  13     8134.29     8256.62    216.38 o 
   2  -4  13        1.88       -4.76     14.44 o 
   3  -4  13     1869.91     1973.88    100.55 o 
   4  -4  13       27.66       27.46     16.31 o 
   5  -4  13      942.63      918.47     53.27 o 
   6  -4  13        1.07       -5.81     17.90 o 
   7  -4  13     1501.41     1397.22     54.62 o 
  -7  -3  13     3045.05     2933.36    129.19 o 
  -6  -3  13     4669.73     4665.67    150.94 o 
  -5  -3  13     4400.39     4435.89    136.59 o 
  -4  -3  13     3313.46     3422.06    133.73 o 
  -3  -3  13      925.58      879.46     42.06 o 
  -2  -3  13      189.70      174.67     39.45 o 
  -1  -3  13      202.03      133.42     17.86 o 
   0  -3  13       15.71       13.75     12.06 o 
   1  -3  13     2898.28     2915.38     90.54 o 
   2  -3  13     8657.52     9195.23    238.42 o 
   3  -3  13     8949.36     9678.10    254.23 o 
   4  -3  13     3929.73     4317.98    144.79 o 
   5  -3  13     3070.45     3102.20    106.18 o 
   6  -3  13      166.94      162.55     25.55 o 
   7  -3  13        1.66       20.18     15.53 o 
  -8  -2  13       12.58       33.80     50.97 o 
  -7  -2  13        5.97       -7.79     27.92 o 
  -6  -2  13     1102.46     1003.08     74.11 o 
  -5  -2  13     1302.24     1297.89     56.64 o 
  -4  -2  13     2109.05     1931.12     70.19 o 
  -3  -2  13     2543.09     2426.51     79.70 o 
  -2  -2  13     5873.63     5835.50    181.31 o 
  -1  -2  13     4018.32     4414.77    128.39 o 
   0  -2  13      404.67      374.17     28.96 o 
   1  -2  13     4746.28     4787.09    138.51 o 
   2  -2  13       34.48       22.69     19.93 o 
   3  -2  13     4043.51     4088.47    122.21 o 
   4  -2  13       44.94        8.61     12.73 o 
   5  -2  13     1140.77     1037.34     52.70 o 
   6  -2  13      825.13      699.44     48.00 o 
   7  -2  13      167.86      137.19     19.64 o 
  -8  -1  13        0.96       22.93     23.05 o 
  -7  -1  13     2585.28     2471.15    112.72 o 
  -6  -1  13      466.83      426.73     34.11 o 
  -5  -1  13     2063.51     1905.48     72.30 o 
  -4  -1  13        9.64       24.26     15.25 o 
  -3  -1  13     2810.05     2785.04     91.56 o 
  -2  -1  13      796.29      744.18     33.90 o 
  -1  -1  13       59.21       60.69     16.51 o 
   0  -1  13      223.32      192.69     18.85 o 
   1  -1  13     1256.03     1213.44     48.68 o 
   2  -1  13     3599.46     3689.87    110.20 o 
   3  -1  13     6542.69     6934.42    195.53 o 
   4  -1  13     2427.59     2541.89     87.53 o 
   5  -1  13     5620.97     5804.82    180.41 o 
   6  -1  13     1394.42     1343.27     95.02 o 
   7  -1  13      490.50      377.97     38.66 o 
  -8   0  13       58.19       65.63     26.44 o 
  -7   0  13       84.45       49.21     21.85 o 
  -6   0  13      458.55      445.07     37.77 o 
  -5   0  13     2655.63     2642.70     89.22 o 
  -4   0  13      652.13      689.18     37.78 o 
  -3   0  13     7708.02     8376.22    218.34 o 
  -2   0  13     7525.97     7755.40    201.55 o 
  -1   0  13     4410.86     4502.58    132.31 o 
   0   0  13      832.54      795.34     37.83 o 
   1   0  13     1489.26     1537.47     57.86 o 
   2   0  13       42.35       41.14     14.90 o 
   3   0  13      784.38      832.86     60.32 o 
   4   0  13       34.75       18.79     16.00 o 
   5   0  13       43.96       48.68     26.44 o 
   6   0  13      720.11      661.54     48.08 o 
   7   0  13     1982.29     1919.94    103.05 o 
  -7   1  13      513.64      491.35     60.94 o 
  -6   1  13      703.08      621.49     39.29 o 
  -5   1  13     1028.31     1014.99     49.62 o 
  -4   1  13        0.32        7.30     20.60 o 
  -3   1  13     3478.48     3667.06    111.11 o 
  -2   1  13      424.80      426.53     32.83 o 
  -1   1  13        1.23       -8.71     11.85 o 
   0   1  13     1778.92     1814.91     67.84 o 
   1   1  13      116.59       67.43     16.60 o 
   2   1  13      243.06      228.51     23.24 o 
   3   1  13     1564.43     1572.97     61.78 o 
   4   1  13      312.74      296.74     27.82 o 
   5   1  13     2857.10     2959.09    121.21 o 
   6   1  13      968.95      946.90    102.88 o 
  -7   2  13       12.71       33.95     29.71 o 
  -6   2  13      424.11      378.80     34.11 o 
  -5   2  13      552.19      557.01     45.99 o 
  -4   2  13      201.15      210.12     29.17 o 
  -3   2  13      480.70      435.57     34.17 o 
  -2   2  13     6279.12     6509.17    192.46 o 
  -1   2  13     4310.91     4378.03    129.25 o 
   0   2  13      509.23      544.37     32.21 o 
   1   2  13       33.80       11.50     14.85 o 
   2   2  13        4.96        8.35     25.39 o 
   3   2  13       42.17       47.43     30.41 o 
   4   2  13       56.07       71.96     19.18 o 
   5   2  13      144.87      116.10     40.34 o 
   6   2  13       28.77        5.70     21.40 o 
  -7   3  13        5.34        6.06     29.52 o 
  -6   3  13        0.98       19.72     18.62 o 
  -5   3  13      808.32      741.00     81.39 o 
  -4   3  13       72.02       54.33     32.56 o 
  -3   3  13     5094.34     5296.17    162.26 o 
  -2   3  13      193.60      182.33     24.77 o 
  -1   3  13      128.62      107.92     31.97 o 
   0   3  13     2051.95     2102.88     73.27 o 
   1   3  13       10.49        5.68     20.79 o 
   2   3  13      170.06      154.29     63.83 o 
   3   3  13      642.19      638.57     39.90 o 
   4   3  13       32.71       21.92     19.29 o 
   5   3  13     4804.60     4820.10    197.23 o 
  -7   4  13        7.96      -15.94     29.07 o 
  -6   4  13      273.76      235.66     32.03 o 
  -5   4  13      177.58      129.35     28.44 o 
  -4   4  13      119.96      110.84     21.00 o 
  -3   4  13       86.12       46.88     53.12 o 
  -2   4  13     4548.33     5005.84    152.16 o 
  -1   4  13     8371.03     8826.35    250.06 o 
   0   4  13     2590.33     2759.96    118.42 o 
   1   4  13       35.90       18.95     41.32 o 
   2   4  13     1718.15     1652.39     64.10 o 
   3   4  13      160.62      118.50     24.67 o 
   4   4  13      239.92      226.84     52.65 o 
   5   4  13     1733.37     1748.43     88.88 o 
  -6   5  13      162.33      120.25     33.65 o 
  -5   5  13        8.06       19.10     28.04 o 
  -4   5  13        5.32      -15.82     15.82 o 
  -3   5  13     2515.28     2478.27     97.23 o 
  -2   5  13     1676.22     1717.82     68.68 o 
  -1   5  13      128.39      129.70     21.34 o 
   0   5  13        0.52      -13.87     13.87 o 
   1   5  13      479.06      483.01     51.21 o 
   2   5  13       26.79       26.75     22.47 o 
   3   5  13      203.49      164.34     25.02 o 
   4   5  13       24.00       22.51     27.80 o 
  -6   6  13        4.15      -23.29     26.95 o 
  -5   6  13      170.95      196.27     45.33 o 
  -4   6  13      212.95      177.96     38.01 o 
  -3   6  13      665.77      666.37     61.92 o 
  -2   6  13     2931.04     2946.33    163.63 o 
  -1   6  13     3398.57     3790.12    189.02 o 
   0   6  13     3478.32     3627.03    208.42 o 
   1   6  13      657.33      545.65     46.96 o 
   2   6  13     1589.19     1436.33    101.56 o 
   3   6  13        7.20       -8.26     33.02 o 
  -5   7  13      329.37      262.93     48.83 o 
  -4   7  13       35.76       48.68     27.65 o 
  -3   7  13      761.55      786.62     68.85 o 
  -2   7  13     1215.88     1270.04     85.52 o 
  -1   7  13      581.75      600.40     57.48 o 
   0   7  13      114.78      110.13     28.12 o 
   1   7  13      422.78      401.49     51.48 o 
   2   7  13       17.98       56.78     28.19 o 
  -3   8  13      426.23      390.43     52.96 o 
  -2   8  13      896.93      808.74     69.86 o 
  -1   8  13     2777.22     2880.05    176.72 o 
   0   8  13      594.54      413.87     52.26 o 
   0 -14  14      166.82      128.41     25.05 o 
   1 -14  14      124.09       39.77     36.02 o 
   2 -14  14     2347.97     2200.83    167.61 o 
   3 -14  14     1942.93     1892.29    108.21 o 
  -2 -13  14     2026.81     1862.61    109.57 o 
  -1 -13  14     1308.78     1275.05     76.05 o 
   0 -13  14     1812.06     1666.69     91.44 o 
   1 -13  14       18.41        3.51     18.89 o 
   2 -13  14       48.20       35.21     22.80 o 
   3 -13  14       86.56       98.68     33.80 o 
   4 -13  14     1226.63     1188.39     74.03 o 
  -3 -12  14     1304.15     1200.41     73.32 o 
  -2 -12  14       55.39       31.56     19.84 o 
  -1 -12  14     1434.43     1395.34     71.85 o 
   0 -12  14      100.89      113.92     22.49 o 
   1 -12  14     2068.11     2281.41     99.85 o 
   2 -12  14      465.71      462.38     35.35 o 
   3 -12  14      763.89      717.86     44.44 o 
   4 -12  14     1232.92     1230.21     74.22 o 
   5 -12  14      283.64      279.70     57.52 o 
  -4 -11  14     1836.28     1691.77     98.28 o 
  -3 -11  14     4816.62     5205.89    205.12 o 
  -2 -11  14     1009.19     1003.23     55.37 o 
  -1 -11  14     1086.12     1148.02    138.63 o 
   0 -11  14     1538.41     1456.13     63.90 o 
   1 -11  14      386.91      323.20     27.66 o 
   2 -11  14       96.69       57.93     28.74 o 
   3 -11  14      253.86      218.16     27.69 o 
   4 -11  14      783.50      810.36     49.53 o 
   5 -11  14     2128.47     2174.35    105.47 o 
   6 -11  14      275.14      264.65     30.21 o 
  -5 -10  14      191.76      161.88     27.88 o 
  -4 -10  14      263.30      203.26     28.50 o 
  -3 -10  14      368.28      280.78     28.47 o 
  -2 -10  14      244.71      200.71     21.10 o 
  -1 -10  14      937.01      922.82     39.12 o 
   0 -10  14      740.79      714.52     75.26 o 
   1 -10  14     3223.97     3279.93     93.41 o 
   2 -10  14      764.57      703.60     44.76 o 
   3 -10  14      618.66      611.52     42.78 o 
   4 -10  14     2052.68     2058.07     75.95 o 
   5 -10  14      451.93      461.06     44.22 o 
   6 -10  14     1654.59     1662.65     89.19 o 
  -5  -9  14       46.31       11.23     15.41 o 
  -4  -9  14      903.18      794.12     40.27 o 
  -3  -9  14      397.82      377.16     26.55 o 
  -2  -9  14     1464.16     1406.63     50.66 o 
  -1  -9  14     1207.55     1165.36     51.84 o 
   0  -9  14     5734.45     5960.84    150.43 o 
   1  -9  14       63.06       46.19     35.49 o 
   2  -9  14       57.82       23.12     16.72 o 
   3  -9  14       32.68       22.32     13.25 o 
   4  -9  14      234.90      212.41     17.53 o 
   5  -9  14      618.27      585.02     45.65 o 
   6  -9  14      104.25      102.55     18.58 o 
  -6  -8  14        7.81      -16.09     16.09 o 
  -5  -8  14      361.74      307.97     26.30 o 
  -4  -8  14      297.19      287.82     27.97 o 
  -3  -8  14       21.26       14.45     20.56 o 
  -2  -8  14        0.95      -13.02     13.02 o 
  -1  -8  14      168.86      152.53     19.93 o 
   0  -8  14     1914.12     1814.47    122.35 o 
   1  -8  14     3882.00     3897.39    130.31 o 
   2  -8  14      811.62      787.90     74.92 o 
   3  -8  14      212.53      158.05     17.05 o 
   4  -8  14      498.43      538.38     30.38 o 
   5  -8  14     1564.04     1628.05     64.40 o 
   6  -8  14     1524.28     1462.40     85.15 o 
   7  -8  14     1525.20     1364.56     66.17 o 
  -6  -7  14       47.43       46.31     30.15 o 
  -5  -7  14      831.82      757.18     48.84 o 
  -4  -7  14     1655.39     1593.23    132.60 o 
  -3  -7  14       54.96       76.04     22.52 o 
  -2  -7  14     2592.87     2518.80     92.10 o 
  -1  -7  14     3537.53     3652.54    116.85 o 
   0  -7  14    11500.67    12314.02    324.01 o 
   1  -7  14     1022.29     1152.44     48.17 o 
   2  -7  14     1319.43     1391.85     58.81 o 
   3  -7  14      455.56      528.94     60.79 o 
   4  -7  14      434.49      351.77     28.08 o 
   5  -7  14       11.67       21.09     25.70 o 
   6  -7  14        1.95       26.07     15.21 o 
   7  -7  14      430.19      414.75     32.42 o 
  -6  -6  14      522.73      446.49     39.88 o 
  -5  -6  14        2.26       16.63     18.48 o 
  -4  -6  14       48.60       29.78     17.22 o 
  -3  -6  14      455.76      431.44     33.48 o 
  -2  -6  14      164.01      141.41     33.68 o 
  -1  -6  14      179.73      152.94     24.03 o 
   0  -6  14        5.17      -18.81     18.81 o 
   1  -6  14     3509.02     3838.83    119.79 o 
   2  -6  14     1092.18     1038.04     62.85 o 
   3  -6  14       58.72       68.23     29.52 o 
   4  -6  14      349.56      293.54     39.53 o 
   5  -6  14      543.72      575.35     40.25 o 
   6  -6  14      639.81      511.22     30.96 o 
   7  -6  14     1070.97     1060.88     54.05 o 
  -7  -5  14      815.98      699.31     53.14 o 
  -6  -5  14      581.25      551.45     41.65 o 
  -5  -5  14      394.77      347.07     47.94 o 
  -4  -5  14     1675.00     1640.91     64.75 o 
  -3  -5  14     1086.01     1070.36     51.59 o 
  -2  -5  14     2763.51     2774.73    129.36 o 
  -1  -5  14     1996.60     2027.84     71.08 o 
   0  -5  14    19427.98    20481.11    513.96 o 
   1  -5  14      774.79      800.93     37.92 o 
   2  -5  14     3170.30     3331.43    103.62 o 
   3  -5  14       97.22       44.48     21.95 o 
   4  -5  14     1094.08     1214.04     55.01 o 
   5  -5  14      178.74      188.96     30.32 o 
   6  -5  14      711.92      671.87     36.57 o 
   7  -5  14      767.86      682.83     52.00 o 
  -7  -4  14     4188.74     4051.58    181.99 o 
  -6  -4  14     3251.40     3170.03    133.25 o 
  -5  -4  14     2434.38     2363.63    123.48 o 
  -4  -4  14      144.43      117.39     21.02 o 
  -3  -4  14     1678.08     1754.97     66.06 o 
  -2  -4  14      575.72      535.39     33.25 o 
  -1  -4  14       15.26       28.30     15.03 o 
   0  -4  14      411.16      424.64     34.46 o 
   1  -4  14     5154.56     5646.12    168.96 o 
   2  -4  14     5284.45     5744.03    167.46 o 
   3  -4  14     2528.90     2757.38     92.16 o 
   4  -4  14     1122.71     1133.26     79.79 o 
   5  -4  14     1245.00     1277.44     66.78 o 
   6  -4  14      670.85      563.77     43.53 o 
   7  -4  14      974.26      809.15     57.80 o 
  -7  -3  14      185.90      162.54     30.65 o 
  -6  -3  14      820.36      785.06     50.82 o 
  -5  -3  14      306.22      250.98     28.19 o 
  -4  -3  14        1.64        1.11      7.54 o 
  -3  -3  14      693.71      670.98     37.19 o 
  -2  -3  14        1.35        2.18     13.45 o 
  -1  -3  14       39.38       27.88     14.52 o 
   0  -3  14     6588.90     7138.53    196.40 o 
   1  -3  14     1064.71     1127.55     50.27 o 
   2  -3  14     1861.46     1864.01     68.11 o 
   3  -3  14      329.86      293.19     32.01 o 
   4  -3  14     2409.14     2385.28     96.81 o 
   5  -3  14       23.46        7.64     18.09 o 
   6  -3  14      325.29      237.94     32.36 o 
   7  -3  14       25.58      -20.94     21.31 o 
  -7  -2  14     2158.12     2052.55    127.73 o 
  -6  -2  14     3238.09     3204.16    130.67 o 
  -5  -2  14     1079.48     1044.11     52.78 o 
  -4  -2  14     1485.99     1457.00     59.47 o 
  -3  -2  14      264.18      297.75     33.88 o 
  -2  -2  14       22.94        8.11     41.32 o 
  -1  -2  14       11.84       32.06     16.43 o 
   0  -2  14      718.01      675.00     56.43 o 
   1  -2  14     5353.13     5700.97    165.21 o 
   2  -2  14     4672.45     4821.89    143.64 o 
   3  -2  14     5486.37     5564.12    193.85 o 
   4  -2  14     1959.38     2055.58     63.57 o 
   5  -2  14      780.15      777.88     66.12 o 
   6  -2  14       23.55        9.99     20.87 o 
   7  -2  14      181.45      159.12     36.37 o 
  -7  -1  14       64.17       50.61     23.49 o 
  -6  -1  14       92.55       78.54     29.39 o 
  -5  -1  14     1205.92     1075.28     52.30 o 
  -4  -1  14      995.63      938.60     50.16 o 
  -3  -1  14     3129.32     3198.06    103.62 o 
  -2  -1  14     1913.01     1819.96     68.17 o 
  -1  -1  14      441.52      412.38     32.02 o 
   0  -1  14     1761.80     1871.61     66.50 o 
   1  -1  14      919.75      903.50     43.88 o 
   2  -1  14     4765.26     4843.76    145.27 o 
   3  -1  14      503.56      452.23     32.71 o 
   4  -1  14      910.24      825.82     37.32 o 
   5  -1  14       94.56       59.45     36.45 o 
   6  -1  14     1205.09     1137.38    154.44 o 
  -7   0  14       75.34       60.11     23.07 o 
  -6   0  14     3073.67     3088.63    126.12 o 
  -5   0  14       14.88       24.27     29.91 o 
  -4   0  14     2037.47     2110.89     80.54 o 
  -3   0  14      394.34      373.02     34.93 o 
  -2   0  14      309.56      305.19     60.98 o 
  -1   0  14       53.06       27.97     15.02 o 
   0   0  14       57.26       45.11     15.41 o 
   1   0  14       50.73       27.67     21.31 o 
   2   0  14     2756.12     2989.18    103.51 o 
   3   0  14      135.16      120.83     26.13 o 
   4   0  14     3934.65     3918.29    132.14 o 
   5   0  14      921.80      917.03     55.49 o 
   6   0  14     2200.64     2059.36    101.87 o 
  -7   1  14       36.81       17.45     20.70 o 
  -6   1  14       90.13      141.09     25.40 o 
  -5   1  14      675.20      629.79     65.73 o 
  -4   1  14      374.70      378.84     30.27 o 
  -3   1  14     2264.40     2339.75     84.90 o 
  -2   1  14      405.61      405.44     29.79 o 
  -1   1  14      286.83      257.53     27.26 o 
   0   1  14     5007.70     5097.93    162.02 o 
   1   1  14      140.02       98.53     19.13 o 
   2   1  14     2515.81     2588.52     89.33 o 
   3   1  14      254.04      238.57     32.10 o 
   4   1  14      289.74      255.48     29.56 o 
   5   1  14       10.21      -19.58     19.58 o 
   6   1  14      107.84       94.40     26.28 o 
  -7   2  14        0.16      -20.72     30.45 o 
  -6   2  14     1643.69     1523.98    147.04 o 
  -5   2  14      806.74      784.41     46.97 o 
  -4   2  14     2438.41     2559.41     96.67 o 
  -3   2  14     1000.79     1001.77     55.69 o 
  -2   2  14      362.29      338.01     28.86 o 
  -1   2  14     1038.84     1153.77     89.72 o 
   0   2  14       46.67       12.02     25.31 o 
   1   2  14      969.20     1097.38     50.32 o 
   2   2  14     1160.14     1173.76     51.37 o 
   3   2  14       57.02       25.87     34.70 o 
   4   2  14     3897.46     3887.31    158.36 o 
   5   2  14     1583.15     1431.35     78.23 o 
  -6   3  14       37.12       23.20     21.18 o 
  -5   3  14       26.68       37.31     19.18 o 
  -4   3  14        2.93       -6.51     16.71 o 
  -3   3  14     1407.02     1572.49    132.21 o 
  -2   3  14      304.82      293.17     27.30 o 
  -1   3  14      680.09      715.76     43.08 o 
   0   3  14     1454.65     1556.56     67.02 o 
   1   3  14        6.77       37.52     23.72 o 
   2   3  14     1320.01     1360.28     63.33 o 
   3   3  14      325.36      261.43     33.78 o 
   4   3  14     2925.39     2758.68    121.11 o 
   5   3  14      190.45      119.85     26.01 o 
  -6   4  14     1073.64      895.45     62.89 o 
  -5   4  14     1315.06     1193.01    195.33 o 
  -4   4  14     3139.07     3371.31    140.80 o 
  -3   4  14     1272.03     1245.86     59.86 o 
  -2   4  14     1208.08     1209.43     96.26 o 
  -1   4  14       32.13        9.59     26.99 o 
   0   4  14       32.83       24.97     29.09 o 
   1   4  14        7.05        5.46     17.06 o 
   2   4  14      316.38      301.80     28.80 o 
   3   4  14      427.48      313.00     50.62 o 
   4   4  14     3644.33     3505.50    159.95 o 
  -5   5  14       10.34       13.40     38.94 o 
  -4   5  14      363.52      269.72     30.91 o 
  -3   5  14      332.69      318.57     91.05 o 
  -2   5  14     2196.24     2172.52    177.34 o 
  -1   5  14     2123.38     2267.63     95.77 o 
   0   5  14      430.49      406.91     57.91 o 
   1   5  14      477.18      472.32     41.67 o 
   2   5  14      688.61      599.99     63.55 o 
   3   5  14      258.46      221.27     41.51 o 
  -4   6  14     1507.52     1459.69    108.73 o 
  -3   6  14     1498.92     1442.63    110.20 o 
  -2   6  14     1719.07     1646.53    115.50 o 
  -1   6  14     1253.37     1367.32     96.96 o 
   0   6  14      342.18      303.28     48.60 o 
   1   6  14       48.20       70.56     28.12 o 
   2   6  14      428.57      350.63     44.94 o 
  -3   7  14      309.04      280.38     51.40 o 
  -2   7  14     2527.71     2551.54    177.65 o 
  -1   7  14     1697.34     1724.42    120.56 o 
   0   7  14     1712.97     1550.58    120.88 o 
  -1 -13  15       32.63       -3.74     27.14 o 
   0 -13  15       35.50       22.38     21.57 o 
   1 -13  15     1350.90     1403.82     83.62 o 
   2 -13  15      695.69      644.11     78.51 o 
   3 -13  15     2416.12     2418.93    107.38 o 
  -2 -12  15     1614.85     1489.29     92.31 o 
  -1 -12  15      103.37      109.28     24.89 o 
   0 -12  15       23.24       30.60     17.89 o 
   1 -12  15      517.82      514.63     38.90 o 
   2 -12  15      517.47      483.74     45.68 o 
   3 -12  15       36.77       43.85     34.74 o 
   4 -12  15      492.97      463.84     51.17 o 
  -3 -11  15      203.93      148.47     29.49 o 
  -2 -11  15      414.40      393.23     37.08 o 
  -1 -11  15      239.07      266.11     60.20 o 
   0 -11  15      274.02      291.31     30.67 o 
   1 -11  15      108.45       90.14     23.75 o 
   2 -11  15       42.98       56.48     17.88 o 
   3 -11  15     1340.23     1424.91     93.27 o 
   4 -11  15     1479.60     1523.44     79.21 o 
   5 -11  15     1508.59     1507.25     86.38 o 
  -4 -10  15     3007.67     2951.06    155.42 o 
  -3 -10  15     3010.34     2996.45    116.59 o 
  -2 -10  15      275.42      249.36     23.26 o 
  -1 -10  15      679.72      693.04     70.87 o 
   0 -10  15      874.93      790.74     55.80 o 
   1 -10  15       33.76       20.18     23.48 o 
   2 -10  15      673.43      619.09     31.83 o 
   3 -10  15      158.15      118.87     18.23 o 
   4 -10  15      671.02      612.27     29.92 o 
   5 -10  15        9.01       15.77     31.00 o 
  -5  -9  15     2088.04     1955.21     89.15 o 
  -4  -9  15      410.77      399.84     61.63 o 
  -3  -9  15     1559.38     1566.68     62.81 o 
  -2  -9  15      305.49      243.29     26.15 o 
  -1  -9  15        4.27      -14.92     14.92 o 
   0  -9  15      170.96      125.30     42.37 o 
   1  -9  15       22.22       25.10     16.13 o 
   2  -9  15      638.69      615.11     52.02 o 
   3  -9  15     2176.71     2191.68     68.68 o 
   4  -9  15     5817.86     6049.07    161.03 o 
   5  -9  15     5737.33     5867.52    198.45 o 
   6  -9  15      969.59      844.84     50.01 o 
  -5  -8  15      469.21      340.41     38.22 o 
  -4  -8  15      220.74      137.45     26.01 o 
  -3  -8  15     4715.56     4854.03    173.15 o 
  -2  -8  15     1062.44     1038.57    138.17 o 
  -1  -8  15     6595.56     7197.71    231.02 o 
   0  -8  15      369.07      332.37     26.92 o 
   1  -8  15     1229.76     1217.72    114.80 o 
   2  -8  15       30.17       49.68     16.64 o 
   3  -8  15        3.49        7.06     13.23 o 
   4  -8  15      101.47       67.15     17.60 o 
   5  -8  15      165.79      120.83     21.87 o 
   6  -8  15       99.07       41.71     16.87 o 
  -5  -7  15     1100.65      890.88     62.06 o 
  -4  -7  15      130.21       60.15     28.21 o 
  -3  -7  15      322.95      273.41     33.88 o 
  -2  -7  15      354.10      349.83     57.13 o 
  -1  -7  15       10.27       35.15     17.15 o 
   0  -7  15      317.30      325.90     45.87 o 
   1  -7  15       47.76       26.11     21.19 o 
   2  -7  15      167.20      174.90     40.42 o 
   3  -7  15      149.54      248.26     29.79 o 
   4  -7  15     2374.74     2479.31    169.79 o 
   5  -7  15     4131.55     4180.57    138.08 o 
   6  -7  15     1140.69     1095.84     70.48 o 
  -6  -6  15      533.01      322.32     39.77 o 
  -5  -6  15      101.42       65.56     30.01 o 
  -4  -6  15     1393.78     1361.57     62.51 o 
  -3  -6  15     5117.74     5558.92    237.15 o 
  -2  -6  15     4026.52     4114.23    150.35 o 
  -1  -6  15     8331.78     8471.22    354.45 o 
   0  -6  15     1639.47     1640.96     63.96 o 
   1  -6  15     6375.57     6692.02    199.82 o 
   2  -6  15       68.76       14.88     19.98 o 
   3  -6  15      376.36      371.89     34.63 o 
   4  -6  15      458.56      419.32     33.93 o 
   5  -6  15      519.70      441.85     42.06 o 
   6  -6  15      625.13      575.59     36.68 o 
  -6  -5  15     1579.06     1512.24     82.08 o 
  -5  -5  15        3.59      -13.31     51.33 o 
  -4  -5  15      461.45      427.25     52.14 o 
  -3  -5  15      782.04      738.24     41.67 o 
  -2  -5  15      924.13      807.57     43.72 o 
  -1  -5  15      520.90      507.72     38.40 o 
   0  -5  15     1018.04     1002.37     81.39 o 
   1  -5  15      276.19      279.61     30.57 o 
   2  -5  15     1423.61     1483.75     66.85 o 
   3  -5  15      185.86      157.19     28.13 o 
   4  -5  15      329.69      314.48     42.45 o 
   5  -5  15     1261.36     1284.48     68.55 o 
   6  -5  15      182.45      219.63     89.49 o 
  -6  -4  15      125.63       96.09     41.12 o 
  -5  -4  15      171.46      101.60     24.58 o 
  -4  -4  15     1118.15     1090.72     85.63 o 
  -3  -4  15     3067.27     3127.24    109.23 o 
  -2  -4  15     1540.80     1432.30     87.62 o 
  -1  -4  15     8503.71     9075.06    259.41 o 
   0  -4  15     3199.77     3366.92    110.62 o 
   1  -4  15     6143.28     6501.76    193.77 o 
   2  -4  15       99.44       84.92     20.50 o 
   3  -4  15        8.01        6.15     16.26 o 
   4  -4  15       44.88       46.88     19.55 o 
   5  -4  15      385.47      308.27     54.09 o 
   6  -4  15      702.97      677.43     68.85 o 
  -6  -3  15     2552.65     2409.75    112.37 o 
  -5  -3  15      391.77      369.48     45.68 o 
  -4  -3  15        1.23       17.95     18.04 o 
  -3  -3  15      240.37      222.61     29.20 o 
  -2  -3  15       61.01       46.40     17.84 o 
  -1  -3  15        0.27       23.11     15.82 o 
   0  -3  15      236.25      177.71     21.63 o 
   1  -3  15     2476.66     2671.73    139.88 o 
   2  -3  15     3306.63     3450.33    114.73 o 
   3  -3  15      954.75      916.43     48.36 o 
   4  -3  15        0.33        9.58     36.29 o 
   5  -3  15      870.28      796.37     52.44 o 
   6  -3  15      293.67      272.11     36.53 o 
  -6  -2  15      448.55      415.04     41.24 o 
  -5  -2  15      372.82      407.69     39.32 o 
  -4  -2  15      898.80      880.62     52.10 o 
  -3  -2  15      419.84      389.61     31.49 o 
  -2  -2  15        9.05       -8.15     24.07 o 
  -1  -2  15     1451.30     1556.38     63.81 o 
   0  -2  15     2328.62     2257.74    143.23 o 
   1  -2  15     4722.80     4878.57    151.50 o 
   2  -2  15     1329.63     1382.08     60.81 o 
   3  -2  15      252.02      222.27     31.38 o 
   4  -2  15       35.64       35.53     16.31 o 
   5  -2  15       84.28       50.67     22.34 o 
   6  -2  15        3.42        2.00     22.59 o 
  -6  -1  15     2260.28     2085.34    101.69 o 
  -5  -1  15     1305.87     1189.30     64.60 o 
  -4  -1  15       44.15       62.87     21.03 o 
  -3  -1  15      224.96      225.25     52.42 o 
  -2  -1  15       31.01       34.54     22.60 o 
  -1  -1  15       25.91       33.27     30.37 o 
   0  -1  15       27.18       20.75     17.40 o 
   1  -1  15     1131.30     1170.48     54.67 o 
   2  -1  15     1985.59     2053.25     78.60 o 
   3  -1  15     1699.20     1844.04    124.65 o 
   4  -1  15      289.54      225.27     23.99 o 
   5  -1  15       25.28       24.75     28.84 o 
   6  -1  15        8.61      -16.25     33.53 o 
  -6   0  15      701.56      639.72     51.23 o 
  -5   0  15      279.06      215.73     28.70 o 
  -4   0  15     1474.58     1422.03     66.22 o 
  -3   0  15        4.60      -20.66     38.71 o 
  -2   0  15      323.70      281.38     27.86 o 
  -1   0  15     1521.66     1558.88    101.33 o 
   0   0  15      691.26      578.31     39.81 o 
   1   0  15    10927.90    11819.92    328.15 o 
   2   0  15     1059.86      972.90     47.97 o 
   3   0  15      626.45      629.78     41.98 o 
   4   0  15      259.92      239.20     29.55 o 
   5   0  15        8.53       -6.64     19.68 o 
  -6   1  15     1669.56     1636.41     98.48 o 
  -5   1  15     1241.24     1301.31     80.49 o 
  -4   1  15      261.79      229.12     39.64 o 
  -3   1  15      556.11      517.46     36.27 o 
  -2   1  15      370.41      367.44     37.38 o 
  -1   1  15      277.48      236.20     36.72 o 
   0   1  15     1563.64     1708.13     70.81 o 
   1   1  15       15.54       13.90     17.55 o 
   2   1  15        9.57        0.57     17.32 o 
   3   1  15     1441.86     1420.00     73.58 o 
   4   1  15        0.32       -0.20     20.83 o 
   5   1  15      558.22      389.06     41.74 o 
  -6   2  15       41.29       31.42     31.62 o 
  -5   2  15      159.73       98.00     23.29 o 
  -4   2  15      340.59      316.91     32.45 o 
  -3   2  15      472.51      439.05     36.71 o 
  -2   2  15      274.81      251.13     52.73 o 
  -1   2  15     5316.22     5379.58    178.12 o 
   0   2  15     1067.22      988.93    106.51 o 
   1   2  15     6910.97     7134.87    218.30 o 
   2   2  15     1026.37      977.19     73.99 o 
   3   2  15     1348.78     1352.13     68.19 o 
   4   2  15      297.53      237.55     55.26 o 
  -5   3  15     2195.62     2215.72    166.71 o 
  -4   3  15     2716.11     2580.71    121.97 o 
  -3   3  15     1331.36     1385.90     72.59 o 
  -2   3  15      268.84      249.87     30.27 o 
  -1   3  15      204.55      168.67     31.75 o 
   0   3  15      948.76      923.03     53.25 o 
   1   3  15       63.38       45.47     19.39 o 
   2   3  15     1020.52      982.66     58.01 o 
   3   3  15     2953.74     2964.73    130.63 o 
   4   3  15     1340.17     1298.08    108.57 o 
  -5   4  15       15.76      -22.42     22.42 o 
  -4   4  15       18.65       20.14     22.29 o 
  -3   4  15        2.46       10.40     19.90 o 
  -2   4  15      642.80      608.71     60.48 o 
  -1   4  15       41.92       43.82     18.83 o 
   0   4  15       45.31       40.77     20.57 o 
   1   4  15     2348.29     2269.87    136.80 o 
   2   4  15     1685.17     1650.27     84.06 o 
   3   4  15     3858.56     3626.06    162.60 o 
  -4   5  15      359.16      356.94     63.24 o 
  -3   5  15     2177.94     2213.91    149.69 o 
  -2   5  15     1202.58     1224.72    105.45 o 
  -1   5  15      358.82      307.17     45.02 o 
   0   5  15        6.11      -35.83     35.83 o 
   1   5  15      344.78      345.49     47.74 o 
  -2   6  15     1607.52     1632.98    142.06 o 
  -1   6  15     1597.69     1630.72    130.77 o 
  -1 -12  16      114.78       99.18     26.75 o 
   0 -12  16     1077.63      919.19     79.21 o 
   1 -12  16      259.29      279.49     37.89 o 
   2 -12  16     1259.83     1273.23     73.79 o 
   3 -12  16      916.43      948.10     66.70 o 
  -2 -11  16        1.62      -15.01     18.21 o 
  -1 -11  16      555.48      574.92     55.88 o 
   0 -11  16     1086.97     1078.92     97.20 o 
   1 -11  16      931.84      933.01     56.67 o 
   2 -11  16     1354.54     1370.50     74.98 o 
   3 -11  16      411.56      374.15     38.14 o 
   4 -11  16       10.84       13.52     34.66 o 
  -3 -10  16       25.14       46.27     57.17 o 
  -2 -10  16      224.82      142.42     21.09 o 
  -1 -10  16       12.69       13.00     18.14 o 
   0 -10  16     1021.92      913.63     45.16 o 
   1 -10  16      220.15      219.12     42.47 o 
   2 -10  16      473.95      407.81     30.75 o 
   3 -10  16     5184.45     5292.64    171.64 o 
   4 -10  16     6036.44     6426.78    213.99 o 
  -4  -9  16     2815.87     2971.35    116.37 o 
  -3  -9  16     1264.93     1129.07     68.92 o 
  -2  -9  16     1005.72      950.62     55.93 o 
  -1  -9  16     1021.72      910.03     79.29 o 
   0  -9  16       66.72       62.13     27.41 o 
   1  -9  16      568.30      557.85     61.80 o 
   2  -9  16      568.69      549.00     33.06 o 
   3  -9  16      512.43      498.28     31.81 o 
   4  -9  16      104.31      108.24     28.72 o 
   5  -9  16      500.10      395.53     37.22 o 
  -4  -8  16     4141.87     4003.13    179.32 o 
  -3  -8  16      292.46      262.57     45.95 o 
  -2  -8  16      239.83      221.86     28.86 o 
  -1  -8  16       37.20       47.46     18.30 o 
   0  -8  16      305.82      268.24     25.80 o 
   1  -8  16       82.22       80.52     20.16 o 
   2  -8  16     2068.73     2231.93     90.07 o 
   3  -8  16     6546.46     6902.92    255.73 o 
   4  -8  16    18465.14    18841.04    531.34 o 
   5  -8  16     2053.10     1919.42     82.81 o 
  -5  -7  16       64.16       19.88     24.25 o 
  -4  -7  16     2394.58     2433.18    114.84 o 
  -3  -7  16      673.85      610.86     45.27 o 
  -2  -7  16     4057.15     4191.75    160.56 o 
  -1  -7  16     1068.88     1012.06     53.92 o 
   0  -7  16     3002.24     3113.40    115.60 o 
   1  -7  16      233.74      208.74     24.35 o 
   2  -7  16      294.62      255.18     45.83 o 
   3  -7  16     1636.62     1640.97     79.11 o 
   4  -7  16       97.40       43.87     22.97 o 
   5  -7  16      179.76      159.79     40.07 o 
  -5  -6  16      230.80      194.00     52.34 o 
  -4  -6  16      664.94      591.26     43.57 o 
  -3  -6  16      620.75      575.25     41.18 o 
  -2  -6  16      209.79      210.98     47.86 o 
  -1  -6  16       61.13       59.04     19.75 o 
   0  -6  16      899.69      841.76     46.90 o 
   1  -6  16      249.19      247.62     27.92 o 
   2  -6  16      708.06      673.86     41.37 o 
   3  -6  16      862.79      891.56     48.28 o 
   4  -6  16     5351.94     5593.72    208.10 o 
   5  -6  16     1108.80     1092.76    101.17 o 
  -5  -5  16       75.24       66.80     28.89 o 
  -4  -5  16     1787.46     1754.79     85.92 o 
  -3  -5  16     2480.66     2447.14     98.57 o 
  -2  -5  16     4192.31     4478.86    152.92 o 
  -1  -5  16     2880.65     2982.19    113.13 o 
   0  -5  16     3662.64     3750.71    128.12 o 
   1  -5  16        0.01       -0.03     16.85 o 
   2  -5  16       29.84       56.31     26.59 o 
   3  -5  16      825.37      828.10     57.01 o 
   4  -5  16       31.42       13.90     20.29 o 
   5  -5  16     1058.15     1030.16     89.49 o 
  -5  -4  16      162.98      110.18     27.09 o 
  -4  -4  16     1125.98     1161.08     65.85 o 
  -3  -4  16        4.73      -11.36     25.40 o 
  -2  -4  16      737.23      628.09     66.20 o 
  -1  -4  16        3.59      -16.45     16.45 o 
   0  -4  16       36.61       30.09     19.14 o 
   1  -4  16      817.90      814.80     47.85 o 
   2  -4  16     1673.46     1703.43     95.45 o 
   3  -4  16      120.57      140.57     30.53 o 
   4  -4  16     1554.73     1472.21     74.12 o 
   5  -4  16      518.62      552.51     46.68 o 
  -6  -3  16       27.30      -21.68     21.68 o 
  -5  -3  16       44.48        3.55     88.24 o 
  -4  -3  16      765.41      780.80     77.81 o 
  -3  -3  16      224.04      192.02     25.27 o 
  -2  -3  16     2757.63     2961.95    144.40 o 
  -1  -3  16      389.95      309.85     33.33 o 
   0  -3  16     5657.95     6208.68    181.90 o 
   1  -3  16      435.15      366.74     35.55 o 
   2  -3  16       27.41       17.88     17.68 o 
   3  -3  16      232.53      181.82     33.30 o 
   4  -3  16      184.71      102.29     32.63 o 
   5  -3  16       24.90       55.83     40.07 o 
  -6  -2  16      382.29      277.34     72.98 o 
  -5  -2  16       85.84       38.23     23.07 o 
  -4  -2  16      526.61      398.76     42.84 o 
  -3  -2  16      402.70      367.43     33.65 o 
  -2  -2  16      201.27      200.82     26.41 o 
  -1  -2  16      590.53      516.87     53.78 o 
   0  -2  16      365.69      350.20     29.91 o 
   1  -2  16      368.31      372.06     36.37 o 
   2  -2  16      808.13      838.93     50.26 o 
   3  -2  16      327.50      287.36     31.73 o 
   4  -2  16     2137.20     2051.83     81.97 o 
   5  -2  16     1178.08     1092.28     67.16 o 
  -5  -1  16      840.26      815.94     57.49 o 
  -4  -1  16      207.25       98.77     74.61 o 
  -3  -1  16      329.23      266.09     29.79 o 
  -2  -1  16     2150.58     2143.61     83.80 o 
  -1  -1  16      535.91      477.80     61.33 o 
   0  -1  16     6794.68     7148.98    216.86 o 
   1  -1  16     1535.96     1536.80     68.81 o 
   2  -1  16     1485.78     1543.17    118.54 o 
   3  -1  16      601.19      513.40     40.17 o 
   4  -1  16        7.80        4.86     29.19 o 
   5  -1  16      457.00      505.84     49.61 o 
  -5   0  16      220.70      187.03     31.11 o 
  -4   0  16      101.52       62.61     22.77 o 
  -3   0  16        1.24       13.72     19.68 o 
  -2   0  16      371.60      275.69     31.64 o 
  -1   0  16      266.29      240.81     28.16 o 
   0   0  16      374.28      401.07     38.33 o 
   1   0  16        0.88      -27.96     27.96 o 
   2   0  16      177.31      198.30     28.32 o 
   3   0  16      116.95      105.68     26.24 o 
   4   0  16       34.42       71.65     25.01 o 
  -5   1  16      141.12      108.20     33.49 o 
  -4   1  16       13.76        9.26     31.04 o 
  -3   1  16        3.61      -27.41     27.41 o 
  -2   1  16     2369.92     2451.66    139.53 o 
  -1   1  16      542.03      522.46     38.77 o 
   0   1  16     4242.13     4618.71    183.63 o 
   1   1  16      520.28      546.74     45.65 o 
   2   1  16     3513.75     3577.54    152.16 o 
   3   1  16        1.37       -3.49     19.93 o 
   4   1  16       58.74       58.22     26.14 o 
  -5   2  16     1836.38     1571.98    124.30 o 
  -4   2  16      287.71      236.06     37.81 o 
  -3   2  16      265.63      249.79     38.66 o 
  -2   2  16      404.54      399.37     72.08 o 
  -1   2  16      289.55      261.11     30.51 o 
   0   2  16      343.27      336.97     36.07 o 
   1   2  16      133.89      126.30     43.97 o 
   2   2  16      633.29      479.72     53.82 o 
   3   2  16      251.50      179.07     25.13 o 
  -4   3  16       46.14       24.93     41.86 o 
  -3   3  16        3.84       -8.01     21.85 o 
  -2   3  16      957.92      938.94    119.20 o 
  -1   3  16      427.01      415.08     44.78 o 
   0   3  16     2121.71     2312.29    107.12 o 
   1   3  16     1810.59     1724.58     94.25 o 
   2   3  16     3427.97     3231.14    160.20 o 
  -3   4  16      210.37      138.47     33.84 o 
  -2   4  16      171.62      131.10     29.02 o 
  -1   4  16      154.21      127.27     27.92 o 
   0   4  16       52.55       35.62     22.02 o 
   1   4  16       42.51       32.53     22.05 o 
  -1 -11  17      265.32      150.08     37.62 o 
   0 -11  17      111.46       89.26     24.52 o 
   1 -11  17      646.51      698.46     72.28 o 
   2 -11  17      525.37      471.66     46.51 o 
  -2 -10  17      252.54      187.58     39.60 o 
  -1 -10  17     1149.38     1205.13     71.90 o 
   0 -10  17     2809.41     2681.15    113.22 o 
   1 -10  17      528.59      503.40     37.64 o 
   2 -10  17      799.46      831.22     57.37 o 
   3 -10  17      693.91      666.66    103.16 o 
  -3  -9  17     1898.23     1816.07    100.73 o 
  -2  -9  17      505.75      377.00     37.84 o 
  -1  -9  17      312.68      271.38     33.13 o 
   0  -9  17       98.02       76.43     22.54 o 
   1  -9  17     1432.38     1415.30     79.27 o 
   2  -9  17     2110.38     2053.83    107.69 o 
   3  -9  17     6731.35     6628.33    395.18 o 
   4  -9  17     3294.01     3331.24    125.38 o 
  -3  -8  17     1890.22     1857.41    100.93 o 
  -2  -8  17      270.16      260.27     62.19 o 
  -1  -8  17       12.63      -18.08     18.08 o 
   0  -8  17      170.77      110.41     23.02 o 
   1  -8  17      312.92      331.72     32.94 o 
   2  -8  17      254.48      183.38     28.57 o 
   3  -8  17     2567.54     2662.06    120.08 o 
   4  -8  17       24.59       16.12     18.88 o 
  -4  -7  17       16.39      -24.07     24.07 o 
  -3  -7  17      593.26      504.49     47.36 o 
  -2  -7  17      158.93      141.34     27.38 o 
  -1  -7  17        3.76      -20.19     36.10 o 
   0  -7  17      102.37      133.72     31.07 o 
   1  -7  17     1569.52     1544.16    165.54 o 
   2  -7  17      836.46      810.64     82.63 o 
   3  -7  17     6649.93     7073.84    263.73 o 
   4  -7  17     2140.04     2062.16    103.88 o 
  -4  -6  17      213.74      165.66     36.76 o 
  -3  -6  17     2179.97     2254.37    102.09 o 
  -2  -6  17     2657.46     2651.88    119.86 o 
  -1  -6  17      251.83      236.66     31.47 o 
   0  -6  17       38.74       35.49     26.99 o 
   1  -6  17      784.42      761.69     51.71 o 
   2  -6  17      568.67      546.19     42.86 o 
   3  -6  17     1860.70     1814.17    166.83 o 
   4  -6  17      149.75       83.66     32.59 o 
  -4  -5  17      408.12      340.99     64.64 o 
  -3  -5  17      504.13      401.13     42.54 o 
  -2  -5  17        0.11       -4.60     19.92 o 
  -1  -5  17       34.48      -11.46     17.58 o 
   0  -5  17        4.52        1.30     18.39 o 
   1  -5  17      299.17      241.08     29.40 o 
   2  -5  17        1.97       19.60     20.52 o 
   3  -5  17      415.45      393.78     37.93 o 
   4  -5  17      675.06      721.13     63.01 o 
  -5  -4  17      119.16       95.41     40.89 o 
  -4  -4  17      289.49      271.63     40.77 o 
  -3  -4  17     3755.07     3788.76    160.29 o 
  -2  -4  17      913.34      845.83     53.89 o 
  -1  -4  17      714.33      634.97     51.48 o 
   0  -4  17     1286.01     1296.35     68.18 o 
   1  -4  17       26.17       18.55     29.99 o 
   2  -4  17      239.79      291.40     32.53 o 
   3  -4  17     1273.09     1221.79     66.22 o 
   4  -4  17       97.16      134.91     50.47 o 
  -5  -3  17     1403.02     1187.96     77.35 o 
  -4  -3  17     2012.52     2000.99    101.50 o 
  -3  -3  17     4142.93     4234.76    171.96 o 
  -2  -3  17       42.57       66.21     22.98 o 
  -1  -3  17        3.44       -1.54     22.12 o 
   0  -3  17       12.32       -8.46     18.82 o 
   1  -3  17      197.01      164.25     27.01 o 
   2  -3  17       18.77       61.13     29.29 o 
   3  -3  17      179.08       44.10     33.46 o 
   4  -3  17      814.87      768.29     48.73 o 
  -5  -2  17       31.77       37.38     47.74 o 
  -4  -2  17      206.13      192.50     37.78 o 
  -3  -2  17     4192.99     4159.02    176.88 o 
  -2  -2  17       39.79       41.50     31.35 o 
  -1  -2  17     2184.98     2302.49    101.31 o 
   0  -2  17        1.70        5.51     19.58 o 
   1  -2  17      792.45      787.44     49.84 o 
   2  -2  17       84.58       28.34     21.56 o 
   3  -2  17      967.63      930.19     62.07 o 
   4  -2  17     1119.63     1066.68     56.08 o 
  -4  -1  17     1381.72     1201.52     72.30 o 
  -3  -1  17     3462.00     3295.84    144.96 o 
  -2  -1  17      398.78      349.22     36.41 o 
  -1  -1  17      211.10      237.30     37.23 o 
   0  -1  17      205.88      285.00     46.22 o 
   1  -1  17      171.83      122.35     65.85 o 
   2  -1  17        0.32       11.02     28.99 o 
   3  -1  17      766.41      696.06     70.87 o 
  -4   0  17      107.56       71.49     29.32 o 
  -3   0  17     2942.83     2862.42    131.61 o 
  -2   0  17     1863.97     1976.03    105.38 o 
  -1   0  17     2848.36     2982.52    132.43 o 
   0   0  17      331.54      284.50     35.20 o 
   1   0  17     3902.05     4036.45    167.92 o 
   2   0  17       24.37       -1.50     40.30 o 
   3   0  17        6.68       15.94     31.62 o 
  -4   1  17      179.37      162.48     61.41 o 
  -3   1  17     1516.51     1420.58     78.47 o 
  -2   1  17      135.42      119.66     34.63 o 
  -1   1  17      682.38      631.98     54.67 o 
   0   1  17      371.03      319.34     38.71 o 
   1   1  17      369.69      308.44     94.36 o 
   2   1  17       31.29       31.57     23.51 o 
  -3   2  17     2006.57     1841.29    100.56 o 
  -2   2  17     1256.44     1208.20    101.60 o 
  -1   2  17     1750.10     1739.38    101.40 o 
   0   2  17       94.32       58.97     25.14 o 
   1   2  17     3480.50     3321.87    165.85 o 
  -1  -9  18     2200.49     2093.95    120.96 o 
   0  -9  18     1308.65     1240.12     81.28 o 
   1  -9  18      317.85      191.57     59.89 o 
   2  -9  18      956.10      791.29     81.97 o 
  -2  -8  18       18.78       13.52     20.82 o 
  -1  -8  18       68.21       62.05     24.60 o 
   0  -8  18      811.37      751.90     58.26 o 
   1  -8  18     1197.16     1180.71     74.42 o 
   2  -8  18     1658.14     1515.31     99.11 o 
   3  -8  18      973.85      909.11    162.58 o 
  -2  -7  18      759.29      573.46     49.50 o 
  -1  -7  18      488.28      474.99    138.28 o 
   0  -7  18     1041.92      973.95     62.16 o 
   1  -7  18       55.06       34.37     23.05 o 
   2  -7  18     2504.96     2570.65    177.07 o 
   3  -7  18      374.11      329.44     40.83 o 
  -3  -6  18       78.00       48.28     36.14 o 
  -2  -6  18       99.00      109.84     28.29 o 
  -1  -6  18        0.76       11.12     29.93 o 
   0  -6  18      271.23      217.05     30.50 o 
   1  -6  18       84.75       82.32     34.23 o 
   2  -6  18      567.90      478.08     44.31 o 
   3  -6  18      176.72      106.01     28.42 o 
  -3  -5  18     1066.01      963.33     65.47 o 
  -2  -5  18      404.33      336.24     37.11 o 
  -1  -5  18      770.91      675.40     68.23 o 
   0  -5  18     1969.21     2126.53     99.99 o 
   1  -5  18     1335.83     1328.30     76.95 o 
   2  -5  18     2367.59     2443.63    120.02 o 
   3  -5  18     1601.76     1675.61     89.55 o 
  -3  -4  18      526.02      452.07     44.25 o 
  -2  -4  18      284.90      253.69     39.54 o 
  -1  -4  18       68.39       34.77     21.80 o 
   0  -4  18       24.60       17.50     22.06 o 
   1  -4  18       36.10       14.10     21.74 o 
   2  -4  18        1.63        3.55     25.76 o 
   3  -4  18      199.02      145.50     39.06 o 
  -3  -3  18      217.09      129.61    113.52 o 
  -2  -3  18      715.59      615.07     56.89 o 
  -1  -3  18      733.10      711.37     54.15 o 
   0  -3  18      128.56       85.09     25.82 o 
   1  -3  18     1390.48     1489.04     79.94 o 
   2  -3  18     1199.08     1074.34     65.58 o 
   3  -3  18     1164.19     1154.66     70.26 o 
  -3  -2  18     1465.07     1401.97     81.12 o 
  -2  -2  18      988.00      919.30     72.55 o 
  -1  -2  18        5.76        9.77     22.35 o 
   0  -2  18       42.66       49.18     25.17 o 
   1  -2  18       13.03       11.39     30.89 o 
   2  -2  18      537.54      571.52     53.74 o 
  -3  -1  18      491.45      379.68     46.25 o 
  -2  -1  18     2617.29     2620.44    128.22 o 
  -1  -1  18      404.12      316.82     44.38 o 
   0  -1  18     1273.82     1058.38     86.88 o 
   1  -1  18      251.86      256.72     34.39 o 
   2  -1  18      472.74      374.98     39.33 o 
  -2   0  18     1533.35     1263.33     79.90 o 
  -1   0  18      469.05      401.87     42.53 o 
   0   0  18      993.74      912.88     62.49 o 
   1   0  18        0.66        5.30     23.88 o 
   0  -6  19     1391.70     1234.53    123.52 o 
  -1  -5  19      200.83      177.96     43.93 o 
   0  -5  19      100.20       54.18     26.02 o 
  -1  -4  19      880.39      992.70     89.72 o 
   0  -4  19     3942.59     3863.12    187.56 o 
                                                 
